# Supplementary material for: Identifying plasma proteomic signatures from health to heart failure, across the ejection fraction spectrum
Source: Sci Rep. 2024 Jun 27;14:14871. doi: 10.1038/s41598-024-65667-0 (PMC11211454; doi:10.1038/s41598-024-65667-0)
Supplement: Supplementary file 4 — Supplementary Table S1. [file 41598_2024_65667_MOESM4_ESM.xlsx]

## Sheet: Sheet1
	HFpEF vs Stage A/Healthy				HFrEF vs HFpEF				HFrEF vs Stage A/Healthy				Stage B vs. HFpEF
Protein symbol	OR	CI lower	CI upper	Adjusted P-value	OR	CI lower	CI upper	Adjusted P-value	OR	CI lower	CI upper	Adjusted P-value	OR	CI lower	CI upper	Adjusted P-value
ANTXR1	0.480127	0.32494	0.709427	0.0276458	not significant				0.55958	0.426824	0.733628	9.1978e-05	not significant
MXRA8	0.349996	0.236427	0.518119	0.000328318	not significant				0.536742	0.409943	0.70276	2.31999e-05	2.18637	1.5222	3.14033	0.00910141
COL28A1	3.65137	2.00269	6.65731	0.0076918	5.13381	2.87551	9.16569	2.51959e-06	18.7427	10.8999	32.2285	0	not significant
HHIP	0.443783	0.282345	0.697528	0.0376696	not significant				0.401577	0.29848	0.540283	1.50765e-08	2.3561	1.52173	3.64796	0.0276272
C11orf87	0.504975	0.35412	0.720095	0.0211672	not significant				0.492125	0.380755	0.636071	3.50586e-07	not significant
NEGR1	0.515617	0.359137	0.740278	0.0309622	not significant				0.696293	0.54676	0.88672	0.00811077	not significant
PXDN	3.03239	1.70834	5.38264	0.0211672	4.98732	2.87596	8.64871	1.0869e-06	15.1222	9.02186	25.3475	0	not significant
CNTFR	0.473543	0.329407	0.680746	0.0118723	not significant				0.611008	0.479987	0.777793	0.000205428	not significant
RBP7	2.16409	1.45801	3.2121	0.0198699	1.73788	1.19993	2.51699	0.0134253	3.76079	2.74245	5.15726	1.15408e-14	0.489079	0.340464	0.702565	0.0269267
GM2A	3.12472	1.79474	5.44026	0.0118723	3.77589	2.29581	6.21015	8.52102e-06	11.7988	7.20617	19.3184	0	0.411158	0.254206	0.665014	0.0454241
ANTXR2	0.391574	0.261022	0.587422	0.00247072	0.615614	0.419924	0.902498	0.0398287	0.241043	0.176344	0.329481	0	not significant
ACVRL1	2.68109	1.75304	4.10046	0.00247072	not significant				2.84157	1.90121	4.24703	1.70603e-06	0.459712	0.32974	0.640915	0.00320192
SLITRK6	0.49535	0.33244	0.738091	0.0458427	1.66138	1.11493	2.47566	0.0390077	not significant				not significant
PPIC	2.15607	1.38905	3.34664	0.0497811	2.40577	1.55814	3.71453	0.000793138	5.18683	3.6418	7.38733	0	not significant
CCL21	1.98853	1.3974	2.82971	0.02014	not significant				2.01107	1.54803	2.61262	8.69115e-07	not significant
IGFBP3	0.485386	0.32767	0.719015	0.0309622	not significant				0.5163	0.383041	0.69592	5.16249e-05	not significant
CST3	3.25373	1.83582	5.76679	0.0118723	4.84695	2.78771	8.42732	1.88094e-06	15.7692	9.32893	26.6556	0	0.33176	0.198356	0.554882	0.00910141
NTRK3	0.466004	0.318397	0.682039	0.0149546	not significant				0.543192	0.420254	0.702094	1.26921e-05	1.96177	1.36985	2.80946	0.0426557
EGFR	0.374611	0.230609	0.608534	0.0139509	0.344312	0.215528	0.55005	0.000178012	0.12897	0.0862472	0.192856	0	2.48637	1.59597	3.87355	0.0170104
CNTN1	0.371288	0.245807	0.560824	0.00179033	0.601251	0.406549	0.889199	0.0346126	0.223242	0.159793	0.311884	0	2.44907	1.67972	3.5708	0.00271822
MATN2	0.471844	0.317709	0.700758	0.0251981	3.57278	2.37787	5.36815	1.54167e-07	1.68577	1.28924	2.20426	0.000414249	not significant
FSTL3	2.65769	1.56035	4.52675	0.0309622	3.89718	2.30425	6.59132	1.64472e-05	10.3566	6.48131	16.5491	0	0.404	0.24896	0.655594	0.0426557
NCAM1	0.491661	0.342321	0.706151	0.0196334	not significant				0.460094	0.355789	0.594978	2.68297e-08	not significant
NTRK2	0.504469	0.349096	0.728993	0.0298442	not significant				0.393011	0.560393	0.909209	0.0144795	not significant
GDF2	0.413645	0.276951	0.617808	0.00565418	not significant				0.630685	0.48089	0.82714	0.00232911	2.3191	1.58941	3.3838	0.00768923
NOTCH1	0.453505	0.30944	0.664643	0.0118723	not significant				0.535239	0.409668	0.6993	1.81683e-05	2.18307	1.52221	3.13086	0.00910141
IL1RN	1.88486	1.33083	2.66955	0.0327435	not significant				2.0283	1.55167	2.65135	1.1542e-06	not significant
SET	0.340776	0.225438	0.515123	0.00045998	1.71779	1.15533	2.55409	0.0256143	0.362696	0.268659	0.489648	5.26024e-10	2.79787	1.91134	4.09558	0.00025453
FABP3	2.29376	1.47755	3.56087	0.0267254	3.25745	2.07122	5.12305	1.37407e-05	7.47076	5.10999	10.9222	0	not significant
ASGR1	2.18561	1.43473	3.32947	0.0298442	1.93604	1.30442	2.87348	0.00518825	4.23128	3.02377	5.921	0	not significant
CRTAC1	0.45684	0.310533	0.672078	0.0139509	not significant				0.436762	0.331248	0.575885	3.39103e-08	not significant
RNASE4	2.17696	1.40686	3.36861	0.0402845	2.4658	1.60614	3.78559	0.000495924	5.36705	3.75738	7.66631	0	not significant
RNASE6	2.65311	1.6357	4.30336	0.0140638	2.08856	1.34906	3.23341	0.00485799	5.54081	3.70374	8.28909	0	0.314081	0.201218	0.490249	0.000482062
TNXB	0.528763	0.374668	0.746236	0.0298442	not significant				0.594443	0.458415	0.770836	0.000276139	1.8427	1.34849	2.51804	0.0276272
EPO	1.95694	1.35644	2.82328	0.0309622	not significant				2.40119	1.82578	3.15796	3.97369e-09	0.534006	0.381579	0.747322	0.0427115
EHMT2	0.460758	0.312199	0.680007	0.0160673	not significant				0.531313	0.405223	0.696636	1.86844e-05	not significant
TNFSF12	0.485064	0.329834	0.713348	0.0276458	not significant				0.451558	0.340442	0.598939	2.11981e-07	not significant
NELL2	0.290509	0.177983	0.474178	0.000801375	4.59597	2.80257	7.53698	2.11669e-07	not significant				not significant
CCDC126	0.353492	0.227885	0.548331	0.00206924	0.560989	0.357333	0.880715	0.0374675	0.198314	0.142121	0.276727	0	2.18677	1.44859	3.30113	0.0375709
COL13A1	0.446444	0.305487	0.652441	0.00882221	0.560989	0.357333	0.880715	0.0374675	0.198314	0.142121	0.276727	0	2.1332	1.49649	3.0408	0.00910141
IGFALS	0.435314	0.292803	0.647185	0.0103853	not significant				0.448976	0.32711	0.616243	3.28685e-06	1.8521	1.32933	2.58045	0.0437333
ST3GAL6	0.457322	0.316405	0.660999	0.00882221	not significant				0.38145	0.284404	0.511611	1.60707e-09	1.87354	1.35402	2.59239	0.0318175
FAM20B	0.479012	0.318675	0.72002	0.0358816	not significant				0.352248	0.260864	0.475644	1.74801e-10	not significant
RNASE1	3.99829	2.24435	7.12289	0.00179033	5.50841	3.13109	9.69074	4.10152e-07	22.0254	12.6144	38.4576	0	0.32927	0.197444	0.549112	0.00910141
NPPB	5.44949	3.02054	9.83168	7.5106e-05	7.76446	4.21807	14.2925	1.48785e-08	42.3444	21.9924	81.5302	0	0.233196	0.138009	0.394035	0.000224532
TMEM132A	0.527696	0.37381	0.744931	0.0298442	not significant				0.733973	0.578082	0.931902	0.0241143	not significant
CILP2	0.494772	0.344151	0.711313	0.0210736	not significant				0.431552	0.327325	0.568967	2.17003e-08	not significant
CACNA2D3	0.416103	0.285691	0.606044	0.00247072	not significant				0.456561	0.351548	0.592941	3.2658e-08	2.02737	1.4264	2.88154	0.0220424
HAVCR1	1.99496	1.37308	2.89849	0.0298442	not significant				2.50331	1.82916	3.42592	6.89824e-08	not significant
KITLG	0.490518	0.329448	0.730335	0.0388768	not significant				0.556601	0.428308	0.723323	4.30775e-05	not significant
B4GALT2	0.403452	0.268886	0.60536	0.00444917	not significant				0.3935	0.292948	0.528566	5.90121e-09	2.05758	1.41418	2.9937	0.0325408
IGDCC4	0.460429	0.307957	0.688391	0.0211672	not significant				0.301618	0.223486	0.407064	2.00316e-13	not significant
Table S1.	All DEPs found between HFpEF vs Stage A/Healthy with corresponding odds ratios (ORs), 95% confidence intervals (CI) and adjusted p-values.
	DEPs that found in analysis between other groups were also shown with the corresponding ORs, 95% CI and adjusted p-values.
	DEPs that were not found in analyses between the groups are described as "not significant"
