# Supplementary material for: Identifying plasma proteomic signatures from health to heart failure, across the ejection fraction spectrum
Source: Sci Rep. 2024 Jun 27;14:14871. doi: 10.1038/s41598-024-65667-0 (PMC11211454; doi:10.1038/s41598-024-65667-0)
Supplement: Supplementary file 5 — Supplementary Table S2. [file 41598_2024_65667_MOESM5_ESM.xlsx]

## Sheet: iHFrEF vs HFpEF
Table S2.	All DEPs found between iHFrEF vs. HFpEF with corresponding odds ratios (ORs), 95% confidence intervals (CI) and adjusted p-values.
	iHFrEF vs HFpEF
Protein symbol	OR	CI lower	CI upper	Adjusted P-value
RAF1	0.524675	0.362703	0.75898	0.00353359
SPDEF	0.650347	0.470357	0.899215	0.0305004
KCNAB2	0.428582	0.283568	0.647755	0.000673071
SGK3	0.478008	0.28614	0.798533	0.0177881
BRD4	0.511391	0.324518	0.805873	0.0147076
ILK	0.546954	0.377821	0.7918	0.00643551
FOXM1	0.611167	0.428315	0.872079	0.0232013
PLCG2	0.596209	0.418413	0.849556	0.0158608
ACBD6	0.514471	0.355387	0.744767	0.00277628
AP4M1	0.627599	0.437226	0.900862	0.036287
EIF2B1	0.592098	0.411267	0.852439	0.0178024
APRT	0.474252	0.325263	0.691488	0.00101251
ASMTL	0.587603	0.411859	0.838338	0.0131663
STAT3	0.539106	0.369269	0.787055	0.00638489
JUN	0.517217	0.347135	0.770631	0.00574381
SMAD3	0.479112	0.329912	0.695786	0.00104459
SMAD2	0.557298	0.387231	0.802057	0.00735293
STAT1	0.582799	0.40669	0.835167	0.0128618
STAT6	0.646889	0.454942	0.919823	0.0453073
ZNRF3	0.563948	0.399878	0.795337	0.00537582
STX12	0.523459	0.360417	0.760256	0.00377868
SCARA5	1.99175	1.3733	2.88873	0.00204537
NPDC1	3.14664	2.00335	4.94237	2.46021e-05
KIR2DS2	1.90421	1.29961	2.79009	0.0048479
CLMP	2.36714	1.48586	3.7711	0.00205467
PABPC3	0.621396	0.433129	0.891497	0.0318758
DNAJC16	0.527777	0.366804	0.759395	0.0033824
TMEM106A	0.478406	0.334738	0.683737	0.000617965
PGRMC2	0.546422	0.342983	0.870528	0.0349448
DHX9	0.570441	0.40122	0.811032	0.00778013
NRAS	4.29573	2.65903	6.93986	3.39723e-07
KLRC4	0.625877	0.439164	0.891972	0.0312816
PCDH9	1.53469	1.08515	2.17046	0.0455869
CST8	2.22342	1.46114	3.38338	0.0015658
ST3GAL5	0.661607	0.488843	0.895428	0.0255509
HTN3	2.84681	1.78944	4.52897	0.000202076
TOR1AIP1	0.570707	0.397395	0.819602	0.00997039
PLOD3	0.610331	0.426192	0.87403	0.0243406
CASC4	1.7362	1.13343	2.65953	0.0355275
MSMB	2.47075	1.69232	3.60724	8.07794e-05
MUC1	0.548728	0.367184	0.820031	0.0133227
OLFM3	0.664616	0.501957	0.879984	0.0162637
ASCC1	0.564618	0.392328	0.812569	0.00895089
GNPTG	1.71565	1.16329	2.53029	0.022753
STX4	0.547909	0.379569	0.790909	0.00618955
COL28A1	5.13381	2.87551	9.16569	2.51959e-06
HS3ST5	0.489682	0.320397	0.748411	0.00490331
SERPINB1	0.620373	0.437234	0.880221	0.0255547
KERA	3.50028	2.15278	5.69122	1.79162e-05
HNRNPDL	0.475993	0.328362	0.69	0.000896253
STX8	0.600341	0.419278	0.859595	0.0193423
SRL	3.74811	2.38213	5.89739	1.10984e-06
PLD3	0.522986	0.363049	0.75338	0.00308379
BET1L	0.624838	0.445731	0.875914	0.0224144
SPINK7	2.86806	1.87218	4.39371	4.40773e-05
IGHA1	1.60883	1.11437	2.32268	0.0353442
N6AMT1	0.578629	0.405024	0.826645	0.0108598
PDXK	1.66471	1.16458	2.37964	0.0188553
REG4	3.53325	2.2557	5.53436	2.67219e-06
HSPB1	0.481094	0.332599	0.695889	0.000985185
TMEM119	0.450289	0.292911	0.692226	0.00201575
SPG21	0.508266	0.350649	0.736732	0.00237566
CACNB4	0.516918	0.360532	0.74114	0.00227787
MTRF1L	0.554835	0.39291	0.783491	0.00435554
RUNX3	0.55951	0.382958	0.817457	0.0109532
ANGPTL1	1.703	1.14805	2.52621	0.0274575
TREML1	0.528935	0.35824	0.780964	0.00635683
KLK13	2.11735	1.47455	3.04037	0.000589181
NFE2L1	0.620885	0.42671	0.90342	0.0393392
RNF122	0.560735	0.378982	0.829654	0.0145436
SPG20	0.563696	0.39034	0.814043	0.00939324
FLNA	0.570324	0.396995	0.819328	0.00996143
KRT5	1.78576	1.1624	2.74341	0.0274425
CXADR	0.244301	0.155442	0.383956	1.68155e-07
TBCE	0.594936	0.41511	0.852662	0.0173578
DNAJB9	1.59223	1.10732	2.28947	0.0376039
UBE3A	0.534412	0.371558	0.768646	0.0039747
TBL2	0.488725	0.337487	0.707736	0.00133044
ERN1	0.460725	0.315554	0.672683	0.000684042
PCOLCE	2.61829	1.73082	3.9608	0.000127545
ADGRF1	0.274136	0.1892	0.397201	4.89676e-09
LRCH4	0.640473	0.446979	0.91773	0.045057
QDPR	0.57396	0.397617	0.82851	0.012132
MADCAM1	0.517506	0.359702	0.74454	0.00256279
CASQ1	0.404622	0.264689	0.618536	0.000436292
ATF6	0.487338	0.327489	0.725211	0.00260255
NT5C2	0.518522	0.354873	0.757637	0.00381837
WWP1	0.532821	0.367427	0.772664	0.00464771
RAG1	0.596083	0.397511	0.893851	0.0382482
PCBD1	1.75214	1.10795	2.77088	0.0478791
MRE11A	0.487665	0.3266	0.728162	0.00283514
CHFR	0.471812	0.296136	0.751702	0.00707764
ARHGAP25	0.519026	0.356939	0.754718	0.00344941
PLXDC2	0.444403	0.306445	0.644469	0.000320777
P4HA2	0.276305	0.159973	0.477231	0.000106372
STUB1	0.469445	0.326253	0.675484	0.00057564
NHEJ1	0.528973	0.356571	0.784732	0.0070255
PLCB1	0.541079	0.374387	0.781989	0.00533086
EIF5A2	0.448885	0.305486	0.659599	0.000571672
GRB10	0.519038	0.352535	0.764181	0.00461023
RRM1	2.23489	1.55306	3.21606	0.000272074
TYMP	0.392492	0.264809	0.581739	8.83126e-05
AK2	0.4978	0.341395	0.725859	0.00205467
ADH5	0.535233	0.373571	0.766853	0.00372058
INPP5E	0.579786	0.393369	0.854547	0.0209913
BLVRA	0.620495	0.432147	0.890935	0.0317897
ATF6B	0.47764	0.328194	0.695139	0.00106595
WFDC2	7.29704	4.12572	12.9061	4.89676e-09
EHD4	0.436042	0.297921	0.638198	0.000325231
PDLIM1	0.517463	0.355087	0.75409	0.00347698
SOCS3	0.60278	0.417097	0.871126	0.0243562
PYGL	0.499702	0.344919	0.723944	0.00186105
EIF3G	0.532102	0.36412	0.777581	0.00544572
PCBP1	0.522833	0.358915	0.761614	0.0039747
VPS4A	0.623557	0.437684	0.888367	0.0296297
UBL4A	0.580543	0.40531	0.831536	0.0120787
DYNLL2	0.47407	0.323787	0.694106	0.00114219
CD59	4.45947	2.68008	7.42027	9.55357e-07
FABP1	3.31373	2.0076	5.46963	8.07794e-05
HMBS	3.41286	2.25454	5.16631	7.40803e-07
MYSM1	0.496648	0.302657	0.814978	0.0201064
MLYCD	0.540615	0.369415	0.791154	0.00700847
ATP5J2	0.473161	0.331221	0.675928	0.000519945
FOXO3	0.5532	0.395382	0.774013	0.00327813
ARFGAP1	0.51731	0.344801	0.776129	0.00665073
DNM2	0.513109	0.354551	0.742575	0.00264183
ELAVL1	0.552148	0.380302	0.801645	0.00787961
DNAJB6	0.631158	0.442567	0.900113	0.0351399
MAP1LC3B	0.481324	0.330544	0.700883	0.00123536
ERH	0.54155	0.37448	0.783155	0.00545229
DAPP1	0.401507	0.260283	0.619357	0.000495924
UBE2V1	0.642912	0.448814	0.920952	0.0467884
AHSA1	0.514116	0.355976	0.742509	0.00257876
RGS10	0.436247	0.291377	0.653147	0.00065802
TAGLN2	0.57614	0.405641	0.818302	0.00890734
DTX3L	0.525595	0.364362	0.758177	0.003394
SMAP1	0.510145	0.351293	0.74083	0.00265971
CLINT1	0.425228	0.284448	0.635682	0.000443514
KIF16B	0.636116	0.453089	0.893076	0.0298006
AGFG1	0.484749	0.332727	0.70623	0.00140111
TXNIP	0.590995	0.425361	0.821127	0.0076038
GGA3	0.509324	0.350217	0.740715	0.00269695
CRABP2	2.29089	1.55473	3.3756	0.000423419
PTP4A2	0.522021	0.361923	0.752939	0.00309902
JAK2	0.513025	0.345691	0.761357	0.00472181
PPARGC1A	0.415082	0.236385	0.728863	0.00932389
PCDHGB1	0.513782	0.314199	0.840143	0.0269218
DLX4	0.510097	0.354146	0.734722	0.00211567
PTPRH	0.645012	0.479682	0.867327	0.0142665
CBL	0.505478	0.345685	0.739136	0.00278564
BPGM	4.71214	2.93971	7.55321	3.15759e-08
RPS6KA1	0.518707	0.355296	0.757275	0.00377547
SHMT1	0.563475	0.390132	0.813839	0.00938348
EGFLAM	1.95412	1.33489	2.86058	0.00336426
AARS	0.525957	0.365093	0.757697	0.00332737
ACAP2	0.549828	0.381913	0.791571	0.00612453
CCM2	0.451519	0.309105	0.659548	0.000519945
SARS2	0.549623	0.385591	0.783436	0.00477379
ETS2	0.359057	0.252357	0.510871	1.194e-06
MRRF	0.48223	0.32387	0.718024	0.0022738
SNAP29	0.548087	0.375732	0.799504	0.00788781
IGBP1	0.643903	0.454075	0.913089	0.0411066
TRIB2	0.488902	0.324938	0.735603	0.00344941
APOF	2.7351	1.77436	4.21604	0.000127545
TRA2B	2.46315	1.64687	3.68402	0.000224794
CDKN2D	0.403195	0.272236	0.597152	0.000137574
TAPBP	0.62902	0.439436	0.900395	0.0357346
CBR1	4.19045	2.63987	6.6518	1.95402e-07
CAPN3	0.412259	0.277073	0.613405	0.000239209
ARL1	0.6223	0.424557	0.912144	0.0447863
CCDC50	0.546327	0.378277	0.789034	0.00601943
STAMBPL1	0.616503	0.420523	0.903816	0.0404104
MAX	0.424162	0.286796	0.62732	0.000303347
EDF1	0.608205	0.430819	0.858628	0.0174325
TPRKB	0.470243	0.313847	0.704576	0.00191251
MOB1A	0.434609	0.298782	0.632183	0.000250091
PAIP1	0.56023	0.353394	0.888125	0.0415051
CACYBP	0.589143	0.410069	0.846417	0.015869
ARL11	0.548334	0.370497	0.811532	0.010921
IST1	0.492695	0.338147	0.717878	0.00177329
ANKRD27	0.536371	0.381264	0.754579	0.00235654
PPIH	0.586831	0.412923	0.833981	0.011882
PMVK	0.390324	0.263777	0.577581	7.45813e-05
NXF1	0.596919	0.43144	0.825869	0.00803245
PLEKHA1	0.493424	0.338014	0.720286	0.00190266
HNRNPA1	0.596194	0.413974	0.858623	0.0196347
MAPRE1	0.414129	0.276153	0.621043	0.000332493
STAU1	0.620104	0.435761	0.882431	0.0268933
GLRX2	0.459912	0.306388	0.690362	0.0014978
OTUB2	0.433761	0.302561	0.621853	0.00013223
GABARAPL2	0.462744	0.317485	0.674463	0.000689839
NUDT16L1	0.53929	0.371105	0.783695	0.00578899
TAX1BP3	0.510426	0.350639	0.74303	0.00283695
SH3GL2	0.541075	0.370353	0.790495	0.00681576
VPS24	0.571701	0.395998	0.825362	0.0115108
PBRM1	0.557729	0.370131	0.84041	0.0190957
RAD23B	0.543307	0.378559	0.779751	0.00477379
THRA	0.458256	0.267766	0.784261	0.0165145
FKBP6	0.512039	0.358899	0.730524	0.00174869
CKS1B	0.61566	0.439301	0.862821	0.0178631
PURA	0.645138	0.450237	0.924409	0.0490096
RHOG	0.565617	0.385612	0.82965	0.0137674
UBASH3B	0.448363	0.294299	0.683078	0.00155651
PKN1	0.381581	0.257239	0.566027	5.39124e-05
TNFAIP8	0.412747	0.280391	0.60758	0.000164118
NIP7	0.567036	0.400721	0.802377	0.00635683
ARL3	0.574427	0.400909	0.823045	0.0104178
TRIM3	0.531823	0.369504	0.765446	0.00378548
ARAF	0.623587	0.440713	0.882345	0.0260808
OPHN1	0.558748	0.388475	0.803655	0.00752787
PDRG1	0.533433	0.371475	0.766001	0.00374383
TMOD1	5.5699	2.9424	10.5437	7.08636e-06
ATG5	0.477167	0.331177	0.687512	0.000768883
PABPC4	0.508668	0.352278	0.734485	0.00216806
PSMB1	2.23387	1.49074	3.34745	0.000966499
NRBP1	0.520953	0.359063	0.755833	0.00344523
KLHL7	0.62296	0.456507	0.850107	0.011523
CRAT	0.472893	0.324157	0.689875	0.000980794
ARRB1	0.3858	0.255263	0.583092	0.000144801
ADSS	2.09676	1.1489	3.82663	0.0464854
RPE	0.580188	0.404622	0.831931	0.0122601
PDK2	0.602426	0.408165	0.889145	0.0343078
AHCYL1	0.407583	0.275275	0.603483	0.000165483
CSNK1G2	0.388998	0.26508	0.570846	4.67848e-05
KLC1	0.611647	0.424978	0.880308	0.0274575
PANK3	0.488218	0.33247	0.716928	0.00191251
OLA1	0.60442	0.420213	0.869376	0.0232013
GABARAPL1	1.7114	1.13392	2.58296	0.0337372
RAD1	0.477119	0.305571	0.744975	0.00549974
DARS	0.470102	0.31593	0.699508	0.00160332
PACSIN1	0.483029	0.332565	0.701568	0.00120987
FLII	0.44333	0.302265	0.650229	0.000450445
HOMER2	0.517552	0.361432	0.741107	0.00224474
MPST	1.71028	1.13565	2.57568	0.0329993
DECR1	0.468902	0.320734	0.685517	0.000919357
SHMT2	0.534452	0.364586	0.783461	0.00621802
PIP4K2A	0.598544	0.421541	0.849868	0.0155528
KPNA4	0.529354	0.354407	0.790659	0.00819788
ACLY	0.561055	0.39481	0.797304	0.00601943
NEK7	0.521863	0.357003	0.762854	0.00421369
DPYSL3	0.51725	0.354228	0.755297	0.0036562
RGS19	0.541854	0.382804	0.766986	0.0032644
AP1G2	0.492204	0.336153	0.720696	0.00197924
ZNF175	0.484451	0.344519	0.681219	0.000444434
PIN4	0.486523	0.33274	0.71138	0.00162056
UBQLN4	0.551762	0.384007	0.792803	0.00614509
CIRBP	0.50299	0.344876	0.733594	0.00241011
NDC80	0.571897	0.392269	0.833779	0.0141812
CSDE1	0.660543	0.491196	0.888274	0.0215688
NISCH	0.638716	0.456844	0.892991	0.0291662
FEV	0.435265	0.294462	0.643396	0.000442858
CYTH4	0.591643	0.403516	0.867479	0.0247153
RBM3	0.601086	0.418504	0.863324	0.0209189
BRDT	0.587889	0.383364	0.90153	0.0444068
ILF3	1.83201	1.15905	2.89569	0.0312843
ZNF180	0.713446	0.54763	0.929469	0.0383147
PRDM4	0.467897	0.32394	0.675829	0.000617462
TARBP2	0.604502	0.407764	0.896161	0.0379892
GPCPD1	0.561308	0.394056	0.799547	0.00639916
NUDT3	0.498867	0.346248	0.718758	0.00155651
TPPP2	1.89885	1.30204	2.76923	0.00451407
GMEB2	0.576776	0.388575	0.85613	0.0222942
GRAP	0.451116	0.313881	0.648351	0.000299983
SLC5A5	0.542698	0.386161	0.762689	0.00277892
RGS3	0.696368	0.516908	0.938133	0.0498849
SNX17	0.459154	0.316747	0.665586	0.000524402
TMOD2	0.498873	0.344964	0.72145	0.00173609
ECI2	0.534629	0.375076	0.762055	0.0032117
ARPP21	0.639084	0.448694	0.910259	0.0402261
TMOD3	0.449884	0.304557	0.664555	0.000684042
DDX6	0.482103	0.326295	0.71231	0.00188824
TWF1	0.622036	0.435599	0.88827	0.029904
SAP30	0.580842	0.405319	0.832376	0.0122756
PPARA	0.593727	0.415761	0.84787	0.0156211
KIAA1279	0.458966	0.31121	0.676874	0.000875955
STAU2	0.618016	0.430626	0.886949	0.0299626
KRT20	1.82376	1.25113	2.65847	0.00780675
SRSF7	1.94168	1.28594	2.9318	0.00718101
EWSR1	1.91198	1.26485	2.89021	0.00902124
NPLOC4	0.476542	0.326527	0.695479	0.00112796
PARK2	0.390976	0.276263	0.55332	6.41367e-06
FRS2	0.503774	0.329692	0.769774	0.00693169
TSG101	0.513277	0.353812	0.744612	0.00281545
SLC6A14	0.511203	0.330892	0.789771	0.010365
EDC4	0.625195	0.428542	0.912091	0.044217
PRKG1	0.405673	0.270989	0.607294	0.000228447
CETN2	0.555867	0.379302	0.814624	0.0106902
UNC45A	0.490141	0.334881	0.717385	0.00186035
GLP1R	0.336984	0.222595	0.510155	1.22298e-05
REG1A	2.03928	1.36852	3.03881	0.00288638
FIGF	5.71448	3.47623	9.39388	4.89676e-09
FAM3D	2.24616	1.51467	3.33091	0.00066349
CSH1	0.449721	0.307838	0.657	0.000489801
SPP1	2.65014	1.6298	4.30926	0.000875955
SMOC1	2.49128	1.52749	4.06318	0.00191251
SERPINA10	0.260054	0.163002	0.414893	1.43742e-06
FLRT2	2.4773	1.652	3.71491	0.000224794
FLRT3	2.00729	1.36461	2.95263	0.00264183
ISLR2	2.03459	1.38594	2.98683	0.00205467
DSC2	3.89487	2.29509	6.60977	1.89679e-05
LTBP4	3.3226	2.07416	5.32249	2.27605e-05
PCSK1	3.19308	2.09099	4.87604	4.66989e-06
ATP1B1	0.600989	0.408918	0.883278	0.0312843
DERL1	0.566445	0.397406	0.807385	0.00744495
DEFB4A	1.54213	1.08279	2.19633	0.0475876
RNF41	0.567594	0.392222	0.821378	0.0109253
TMEM132D	3.02929	2.0078	4.57046	6.9055e-06
MAN1C1	1.78109	1.21992	2.60042	0.0113768
SLC14A1	0.629449	0.431964	0.917221	0.0467269
PARVA	1.77598	1.17407	2.68648	0.0229446
DIXDC1	0.55742	0.359789	0.863611	0.0295685
USP8	0.493978	0.338892	0.720035	0.00186092
TOR4A	0.543569	0.38005	0.777443	0.00443859
PXDN	4.98732	2.87596	8.64871	1.0869e-06
NEURL4	0.442657	0.283107	0.692124	0.00237537
HDHD2	0.50298	0.346908	0.729268	0.00205467
ITPKA	0.418109	0.285511	0.61229	0.000165878
GSTK1	0.468786	0.320994	0.684625	0.000890957
LTB4R	0.391549	0.263954	0.580824	8.83126e-05
FAM171A2	0.544512	0.330477	0.897167	0.0491926
TCEA2	0.608066	0.437319	0.84548	0.0123182
CNOT1	0.503506	0.347514	0.729518	0.00205467
ARFIP1	0.591964	0.415522	0.843327	0.0142175
CERS5	0.433213	0.289968	0.647223	0.000566317
EIF3J	0.495992	0.340248	0.723027	0.00196809
F8	1.81014	1.24291	2.63625	0.00856187
ARL6IP5	0.402215	0.264214	0.612294	0.000349291
SATB1	0.534399	0.371286	0.76917	0.00403043
NAP1L2	0.564575	0.382192	0.833991	0.0154578
HMHA1	0.413757	0.270747	0.632305	0.000571672
REPIN1	0.601025	0.407515	0.886422	0.0330346
HTR2A	0.599524	0.424142	0.847427	0.0144171
PVRL3	0.371114	0.216763	0.635372	0.00212723
SSU72	0.626629	0.430278	0.912582	0.0442254
HDLBP	0.601835	0.424713	0.852825	0.0161538
PSMD11	0.495072	0.342339	0.715945	0.00155639
DVL2	0.407647	0.267372	0.621516	0.000443401
ABLIM3	0.547467	0.376967	0.795083	0.0070255
RACGAP1	1.7172	1.14614	2.57279	0.029201
REXO2	0.639641	0.443641	0.922235	0.0483998
GGA1	0.533105	0.368438	0.771366	0.0044518
RFESD	3.78493	2.28048	6.28187	1.19212e-05
NCK2	0.47014	0.315076	0.701518	0.00172894
MAD1L1	0.475027	0.309313	0.729521	0.00377547
AP2A2	0.555652	0.384761	0.802443	0.00760779
PPP2R5A	0.470354	0.320117	0.6911	0.0011295
NADK	2.14507	1.30694	3.52068	0.0104812
GRB14	0.45172	0.285009	0.715946	0.00394331
ZYX	0.472365	0.324975	0.686603	0.000875955
NAP1L1	0.492613	0.336713	0.720694	0.00196809
USO1	0.448702	0.308029	0.653618	0.000438903
HGS	0.40319	0.269441	0.603333	0.000202076
TOM1L1	0.283508	0.185851	0.43248	6.07074e-07
PNKP	0.555184	0.384291	0.802072	0.00759923
PDGFC	0.641104	0.449864	0.913643	0.0419342
CA10	1.69558	1.11951	2.56809	0.0391564
HSPA6	0.479152	0.345965	0.663612	0.000201745
INHBB	2.55106	1.66405	3.91089	0.000303347
SEC22A	0.569757	0.390387	0.831542	0.0137419
FCN2	0.490597	0.328132	0.7335	0.00315801
PAK4	0.512716	0.353245	0.74418	0.00281093
FGF19	1.57395	1.08972	2.27333	0.0460014
ERP29	0.404428	0.270764	0.604076	0.000202076
CROT	0.559105	0.390947	0.799593	0.0066395
APOBEC3G	0.476825	0.328997	0.691079	0.00091148
NAB1	0.571966	0.411746	0.794531	0.00451035
MCF2L	0.617127	0.425233	0.895617	0.0351937
SPSB1	0.569721	0.385983	0.840922	0.0171491
SULT1A3	0.414811	0.278376	0.618117	0.000277973
COL4A3BP	0.475978	0.323612	0.700085	0.00140111
GNPNAT1	0.547676	0.380207	0.788909	0.00586031
DAPK1	0.504365	0.347883	0.731234	0.00213036
LAP3	0.504457	0.344887	0.737856	0.00273129
KIF3A	0.545454	0.376465	0.7903	0.00635375
TOLLIP	0.472875	0.320821	0.696995	0.0013607
TXNRD1	0.529726	0.365385	0.767982	0.00425814
KPNA6	0.51171	0.35354	0.740644	0.00255197
TTL	0.607324	0.42522	0.867417	0.0216346
PPFIA1	0.469705	0.322187	0.684767	0.000875955
ARHGEF1	0.52521	0.36386	0.758108	0.00341114
RGS18	0.475366	0.32801	0.68892	0.000875955
NMRAL1	0.623582	0.435267	0.893368	0.0326145
NSF	0.547509	0.379604	0.789682	0.00601943
PPCDC	0.476827	0.30567	0.743823	0.00538591
PAPSS1	0.34853	0.234471	0.518072	9.20208e-06
TANK	0.404683	0.274017	0.597657	0.000131366
IL17F	0.613036	0.411951	0.912274	0.0464854
COPS2	0.498343	0.34182	0.726539	0.00208111
EEA1	0.524778	0.361228	0.762378	0.00392282
BDNF	0.443804	0.299187	0.658325	0.000637486
IL15RA	2.17978	1.43039	3.32178	0.00205467
CD5	0.614942	0.424102	0.891657	0.0332165
PKP2	0.451773	0.310669	0.656966	0.000451838
ITSN1	0.489594	0.332239	0.721475	0.00213889
CST4	2.06561	1.22828	3.47376	0.02205
TLN2	0.434604	0.296982	0.636001	0.000307648
SEPHS1	0.514448	0.355135	0.745228	0.00280758
IGFBP6	1.6817	1.12478	2.51438	0.0357429
HBEGF	0.605122	0.420736	0.870316	0.0234736
RAP1GDS1	0.560026	0.387622	0.809112	0.00869207
MTHFS	0.519162	0.358125	0.752612	0.00323357
EFNA2	3.20534	2.02994	5.06132	2.26049e-05
IFNB1	0.335098	0.220998	0.508107	1.19212e-05
EFNA3	2.50094	1.24201	5.03595	0.0330893
YWHAB	0.438139	0.297531	0.645196	0.000436292
SCP2D1	1.64204	1.11991	2.4076	0.0351937
ANXA7	0.54406	0.37973	0.779505	0.0046713
HEXIM2	0.50055	0.339904	0.737122	0.00286986
RBP7	1.73788	1.19993	2.51699	0.0134253
PTPN4	0.191076	0.118724	0.307522	4.89676e-09
RAB6B	0.439975	0.296155	0.653637	0.000588494
RAB14	0.609673	0.440057	0.844665	0.0117958
RAB5C	0.439251	0.298058	0.647328	0.000451838
AGAP2	0.595389	0.408709	0.867335	0.0238971
VPS29	0.583442	0.388995	0.875086	0.030371
RALA	0.41662	0.286178	0.606518	0.00012466
KIAA0040	0.519994	0.359184	0.7528	0.00320912
SUMO3	0.477943	0.325863	0.700999	0.0013813
HRSP12	3.00803	1.9425	4.65803	2.87077e-05
RNF8	0.530097	0.349428	0.80418	0.0115047
SKIL	0.463247	0.318219	0.674371	0.000678112
PACSIN3	0.621645	0.422969	0.913642	0.0458466
EIF4B	0.570087	0.396997	0.818642	0.00978347
AKT2	0.494134	0.336256	0.726139	0.00227787
CRLF1	1.96972	1.25084	3.10177	0.0133816
ARHGAP5	0.532269	0.370165	0.765364	0.00375087
NETO1	2.44342	1.36368	4.37808	0.0109466
MESDC2	0.475609	0.325216	0.695549	0.00116047
CCDC134	0.583343	0.40537	0.839451	0.0142632
S100A5	0.472697	0.325723	0.68599	0.000842686
REG3A	2.90639	1.90407	4.43634	2.79365e-05
VWC2	5.08331	3.15346	8.19419	9.48617e-09
AGO1	0.483952	0.331149	0.707263	0.00149721
CLIC4	0.434195	0.292316	0.644935	0.000489801
TXNL4B	0.456277	0.309967	0.671649	0.000753056
CPLX2	4.8131	2.89861	7.99209	1.95402e-07
GAP43	0.395416	0.2575	0.6072	0.000359547
SELM	3.75891	2.26754	6.23115	1.25169e-05
APOC1	0.617138	0.426639	0.892696	0.0333816
BMPER	1.80771	1.16257	2.81085	0.0287409
CPB1	1.70779	1.19518	2.44025	0.0129264
CTSE	2.236	1.42615	3.50572	0.00285478
DDR2	2.99389	1.62103	5.52943	0.00287895
FABP2	1.56504	1.08502	2.25743	0.0480763
GAS6	1.77896	1.20809	2.6196	0.0137062
UNC5B	2.96921	1.92056	4.59045	3.49088e-05
LDHA	0.462915	0.315315	0.679607	0.000875955
MAPK10	0.420138	0.281834	0.626312	0.000337815
LOXL3	0.568501	0.393583	0.821156	0.0107199
SRC	0.397272	0.263827	0.598214	0.000202076
PNP	0.555163	0.385788	0.798901	0.00693885
GM2A	3.77589	2.29581	6.21015	8.52102e-06
NT5E	3.15877	2.09786	4.75617	2.67553e-06
ANPEP	3.14	1.31036	7.52435	0.0331178
CD8A	2.09837	1.45163	3.03326	0.000844836
CNPY4	0.474211	0.324754	0.69245	0.00105377
CTHRC1	1.95942	1.34221	2.86047	0.00304115
LRP11	1.88785	1.29097	2.7607	0.00521832
PIN1	0.564155	0.393028	0.809794	0.00828534
CRIM1	2.26379	1.16485	4.39949	0.0467201
FGFBP1	3.22362	2.03136	5.11565	2.5212e-05
LEFTY2	3.40501	2.19393	5.28462	3.17072e-06
NPTXR	3.3749	2.21878	5.13344	1.22839e-06
PRSS8	2.27459	1.50313	3.44197	0.000980794
BCHE	0.629104	0.43483	0.910177	0.0419342
GLIPR2	0.459775	0.308445	0.685351	0.00123526
PGAM2	0.437674	0.300921	0.636573	0.000278098
CSRP1	0.401983	0.255625	0.632137	0.000838175
EPHB4	2.56912	1.69371	3.89698	0.000194306
MSR1	2.90097	1.8426	4.56724	0.00011221
MDH2	0.499037	0.33713	0.738701	0.00313458
SLITRK1	2.91391	1.86108	4.56232	8.28415e-05
KLK14	2.36024	1.58933	3.5051	0.000337815
PHGDH	0.59749	0.408741	0.873398	0.0266656
ANTXR2	0.615614	0.419924	0.902498	0.0398287
GUSB	0.387593	0.263091	0.571013	5.32748e-05
RNASE3	2.58369	1.74977	3.81504	5.64131e-05
FCN1	1.64486	1.15394	2.34464	0.0211344
FBLN5	2.08585	1.34806	3.22742	0.00487339
GLA	0.564011	0.414065	0.768258	0.00204537
GPX1	4.53607	2.92069	7.04488	7.05266e-09
HEXIM1	0.520673	0.357429	0.758476	0.00377547
PKLR	1.8717	1.26096	2.77825	0.00812724
RPS6KB1	0.55956	0.386929	0.80921	0.00877899
PNLIP	2.00559	1.39397	2.88555	0.00149721
XCL2	0.641964	0.451219	0.913342	0.0415659
NLGN1	1.96987	1.23473	3.1427	0.0165899
AKT1	0.447764	0.304167	0.659154	0.00057564
RBP4	1.83893	1.25302	2.6988	0.00808769
SMOC2	2.75652	1.80951	4.19915	6.98774e-05
TAGLN	3.48457	2.03859	5.95621	0.000125715
TMEFF1	0.606773	0.417852	0.881112	0.0289946
BMP4	1.87297	1.28835	2.72288	0.0050658
BRAF	0.464987	0.323244	0.668883	0.000495924
DKK2	0.501041	0.339793	0.73881	0.00301967
TXLNA	0.511003	0.363261	0.718833	0.00107307
FLT4	1.9764	1.3441	2.90615	0.00320912
IGF2R	0.428524	0.29853	0.615125	0.000113263
TREM2	2.10767	1.39343	3.18803	0.00269426
UNC5D	3.0338	1.99462	4.61438	1.02218e-05
FLT1	0.505354	0.34173	0.747322	0.00358859
PACAP	1.74332	1.20606	2.5199	0.0123596
NRXN3	2.35792	1.53013	3.63354	0.000980794
TLR1	0.587331	0.423606	0.814337	0.00651874
MYOC	2.41943	1.65022	3.54719	0.000141448
NUDT2	0.541132	0.375911	0.778973	0.00484971
FADD	0.3759	0.248179	0.569351	0.000104684
GPN1	0.623354	0.429328	0.905067	0.0399494
GSN	0.639929	0.443622	0.923104	0.0490118
LRP10	3.48914	2.15766	5.64227	1.47487e-05
RSPO1	2.3946	1.49103	3.84575	0.00212723
ENO3	2.77155	1.5707	4.89051	0.0027867
APOA1BP	0.511006	0.34932	0.747531	0.00323882
RAC3	0.410756	0.280473	0.601557	0.000124625
REG1B	1.81068	1.24536	2.63262	0.0081619
NME4	0.494499	0.340846	0.717419	0.00166088
FHL1	0.425511	0.27561	0.656941	0.00107307
CDCP1	1.8422	1.19602	2.8375	0.0199671
MAPRE2	0.464972	0.319009	0.677721	0.000741671
RAB2A	0.599816	0.411331	0.87467	0.0268438
RCN3	3.49966	1.83726	6.66625	0.00124932
TAF15	0.5547	0.384979	0.799244	0.00705718
PCTK1	0.452739	0.309332	0.662629	0.000571672
PHPT1	3.82125	2.46941	5.91314	2.3957e-07
RAB4A	0.388264	0.259833	0.580176	0.000105201
ADAMTSL1	2.37628	1.53274	3.68406	0.00103875
CADM2	2.42006	1.54986	3.77885	0.000980794
OMG	1.92818	1.34665	2.76081	0.00229709
RNASET2	1.71779	1.15533	2.55409	0.0256143
SLITRK6	1.66138	1.11493	2.47566	0.0390077
S100A8	1.66446	1.1102	2.49542	0.0414433
BLVRB	3.36813	2.22649	5.09515	9.55357e-07
HSPE1	0.527909	0.362389	0.769031	0.00454804
IRF3	0.470896	0.320432	0.692014	0.00115215
KIR2DS4	0.404286	0.201398	0.811567	0.0346546
DCLK1	1.89859	1.28597	2.80303	0.00600549
DDOST	0.58749	0.417275	0.827137	0.00969227
ANXA4	0.498631	0.34304	0.724792	0.00196809
PPBP	0.427667	0.287525	0.636116	0.000422646
MAP2K6	0.437046	0.297681	0.641657	0.000380228
BAG1	0.614262	0.432532	0.872348	0.022753
CLPP	0.553282	0.396083	0.77287	0.00315662
RAB5A	0.555881	0.386364	0.799773	0.00703378
OGN	1.92756	1.28209	2.89799	0.00721762
AASDHPPT	0.493465	0.340062	0.716067	0.00162056
GUK1	0.652104	0.461065	0.9223	0.0460643
KREMEN1	2.02384	1.39943	2.92686	0.00151052
ACADM	0.457604	0.312284	0.67055	0.000689839
STOML1	0.435017	0.291057	0.650182	0.000597947
ZADH2	0.430439	0.290809	0.637113	0.000393986
AIDA	0.607237	0.429244	0.859037	0.0178024
CHMP2B	0.485647	0.33193	0.71055	0.00161635
SYT4	0.430141	0.293369	0.630678	0.000279551
ABHD10	0.507127	0.35189	0.730846	0.00199001
UBE2K	0.537742	0.373907	0.773363	0.00435371
PFKM	0.607892	0.428092	0.863209	0.0194943
RBM17	0.493278	0.339851	0.715969	0.00162056
ACOT8	0.5336	0.374007	0.761293	0.00320912
UCHL5	0.526647	0.367874	0.753945	0.00287895
CETN3	0.557146	0.375266	0.827177	0.0142874
UFD1L	0.495869	0.340114	0.722954	0.00196809
TES	0.554147	0.346909	0.885185	0.0411066
AK4	0.562916	0.405315	0.781796	0.00347698
ALPI	0.643503	0.459427	0.901333	0.0332539
HARS	0.444716	0.298723	0.662059	0.000722217
ACSF2	0.461961	0.319314	0.668332	0.000541604
DHRS9	0.603519	0.410435	0.887437	0.0330893
SUFU	0.459839	0.302814	0.698288	0.00197354
YEATS4	0.353055	0.180634	0.690061	0.00975707
SH3BGRL3	0.449498	0.306502	0.659207	0.000553143
SIRT3	0.533034	0.353205	0.804419	0.0111401
RPP30	0.510464	0.323521	0.805431	0.0147076
NMI	0.500722	0.345351	0.725992	0.00196493
ANXA11	0.492691	0.33835	0.717436	0.00174869
RAB21	0.416564	0.27646	0.627668	0.000425706
ACOT13	0.479737	0.324776	0.708635	0.00175173
TRIP10	0.449268	0.299522	0.67388	0.0010399
CD46	1.65773	1.15381	2.38172	0.0221289
COMMD9	0.530378	0.366892	0.766714	0.00403043
TBCB	0.535042	0.367203	0.779595	0.00548523
BTN3A3	1.97059	1.33577	2.90711	0.00358859
2006-09-01	0.574835	0.396878	0.832586	0.0132891
OVCA2	0.490534	0.338956	0.709897	0.00138417
PPP1R1A	2.26368	1.41277	3.6271	0.00379913
WWOX	0.355584	0.213747	0.59154	0.000743919
SAR1A	0.416899	0.279328	0.622225	0.000316016
CHMP2A	0.424996	0.286993	0.629359	0.000325231
GABARAP	1.68394	1.15535	2.45437	0.0233404
IVD	0.481802	0.331868	0.699476	0.00113725
HADH	0.459712	0.309695	0.682399	0.00107307
RAB11A	0.466136	0.314276	0.691377	0.00130848
FIS1	0.629819	0.441891	0.897668	0.0338436
DCTD	0.46806	0.320406	0.683759	0.000882907
CAB39	0.417159	0.281282	0.618672	0.000258562
NUDT5	1.58451	1.09993	2.28256	0.0410241
RHOC	0.608719	0.425973	0.869863	0.0226204
SNUPN	0.445669	0.303887	0.653601	0.000483153
PCNP	0.470553	0.321927	0.687797	0.000971312
NAPG	0.499169	0.341626	0.729363	0.0022738
PECR	0.535946	0.377434	0.761029	0.0030256
RAB32	0.403962	0.267133	0.610877	0.000303347
MMAB	0.564356	0.395071	0.806177	0.007429
GGPS1	0.443676	0.30335	0.648915	0.000423702
ECHS1	0.482191	0.334647	0.694787	0.000906482
HPCAL1	0.596681	0.41504	0.857817	0.0192442
LSM1	0.486296	0.325328	0.726909	0.00280758
PGLS	0.538238	0.37081	0.781262	0.00545229
SDCBP	2.85155	1.90183	4.27552	1.65309e-05
NIT2	0.536952	0.371754	0.77556	0.0047121
BPHL	0.569566	0.40323	0.804517	0.00647529
BPNT1	0.513463	0.352629	0.747653	0.0031082
NCALD	0.592266	0.406803	0.862283	0.0221559
SUGT1	0.486943	0.334279	0.709327	0.00149721
FAHD1	0.45272	0.312395	0.656078	0.000425706
MLF1	0.435177	0.27315	0.693316	0.00288638
NMT2	0.591338	0.411907	0.848931	0.0164707
RERG	0.655506	0.465576	0.922916	0.0458466
EEF1D	0.524755	0.358545	0.768016	0.0046713
S100A16	2.72789	1.7929	4.15048	8.07794e-05
CLIC2	5.52694	3.25303	9.39034	5.48564e-08
PPCS	0.497757	0.342175	0.72408	0.00196809
DRG1	0.493614	0.340177	0.716258	0.00162056
KLF4	0.517978	0.351963	0.7623	0.0044518
NAA10	0.559918	0.390434	0.802974	0.00722416
IRAK4	0.510513	0.352007	0.740392	0.00260208
UBE2V2	0.600685	0.420534	0.85801	0.0185533
PDCD6IP	0.435442	0.29694	0.638544	0.000337815
VAT1	0.640022	0.449853	0.910582	0.0402339
SARS	0.493241	0.33825	0.719251	0.00184655
RTN4IP1	0.538496	0.375845	0.771535	0.00402719
TSSC4	0.547982	0.380671	0.788829	0.00581519
LDLRAP1	0.451927	0.2964	0.689063	0.00175173
TARS	0.545988	0.377546	0.789581	0.00614509
CARD18	1.65108	1.12879	2.41504	0.0318368
TCEA1	1.9486	1.33318	2.84811	0.00336721
ADH6	0.418072	0.282428	0.618863	0.000250091
UBE2F	0.5877	0.410557	0.841273	0.0141981
THG1L	1.89903	1.30093	2.7721	0.0046088
CNRIP1	3.28736	2.16966	4.98082	1.73686e-06
SRA1	0.484615	0.331159	0.709183	0.00157191
COX5A	0.51837	0.356355	0.754046	0.00343376
NOP16	0.569805	0.374381	0.867238	0.0290007
PIP4K2B	0.634765	0.448751	0.897884	0.0329993
HSPC159	0.410001	0.27067	0.621055	0.000401247
CMPK1	0.553356	0.388983	0.787187	0.00503374
CARD17	0.568805	0.391469	0.826474	0.0122735
GAGE2D	0.554501	0.376519	0.816616	0.0114955
DTD2	0.585092	0.410455	0.834032	0.0121648
CCL15	1.80445	1.24865	2.60765	0.007465
CDKN1A	0.620171	0.437894	0.878322	0.0245789
CAPNS1	0.554692	0.383961	0.801341	0.00751153
PURB	0.624605	0.439739	0.887191	0.0287467
NRGN	0.416609	0.275267	0.630528	0.000479502
PPA2	0.497935	0.3448	0.719082	0.00162056
STXBP6	0.523311	0.372876	0.734438	0.00151052
CS	0.492137	0.330365	0.733126	0.0030256
ASRGL1	0.565358	0.40226	0.794585	0.00510935
SH3GL3	0.514715	0.350079	0.756776	0.0039896
PDHX	0.484836	0.336151	0.699287	0.00102053
JMJD6	0.504202	0.351035	0.724201	0.00167426
MAGEA8	3.32176	1.30901	8.42933	0.0362769
SNX5	0.520802	0.358934	0.755668	0.00343891
PYCR2	0.593831	0.421637	0.83635	0.0115502
PGM2	0.456227	0.284333	0.732038	0.005533
LAMA2	1.93922	1.35145	2.78261	0.00224842
RDX	0.498029	0.342333	0.724535	0.00197354
COMT	0.438302	0.281851	0.681596	0.00189453
FKBP3	0.420714	0.280863	0.630201	0.000415509
ST13	2.00319	1.39176	2.88324	0.00153935
ADPRH	0.523173	0.36381	0.752342	0.00294029
AKAP7	0.507539	0.361873	0.711841	0.000875955
ALKBH3	0.463279	0.317586	0.675809	0.000717737
AMMECR1L	0.59993	0.417704	0.861653	0.020308
AMPD2	0.524071	0.361419	0.759922	0.00371162
AP1S2	0.605901	0.421261	0.871468	0.0238902
ARF4	0.477427	0.326162	0.698843	0.00127895
ARF5	0.435633	0.287632	0.659789	0.00088578
ARL6	0.516892	0.345073	0.774264	0.00637842
TBPL1	0.47342	0.33191	0.675263	0.000495924
UBXN2B	0.502188	0.358391	0.703681	0.000703842
PTGES2	0.450927	0.309841	0.656257	0.000451838
DDX19A	0.485902	0.337948	0.698631	0.000964965
PPIC	2.40577	1.55814	3.71453	0.000793138
ITLN1	2.78418	1.82462	4.24837	6.22803e-05
SERPINB13	2.1909	1.39602	3.43836	0.00367827
UBE2D2	0.633264	0.436351	0.919037	0.0472068
PRSS3	2.74517	1.81642	4.1488	5.32748e-05
AIF1L	1.84849	1.26695	2.69697	0.00659944
CEACAM8	2.31254	1.53266	3.48927	0.000717737
CNN2	0.482701	0.32929	0.707584	0.00155651
CLSTN2	1.69281	1.13806	2.51799	0.0308071
DSTN	0.546386	0.365356	0.817115	0.0127986
FABP12	0.485664	0.304228	0.775304	0.0102917
HS6ST3	0.487877	0.312529	0.761607	0.0071338
HRAS	0.535405	0.368139	0.778669	0.00533086
HSPA1B	2.7028	1.7468	4.18199	0.000175895
EXOSC8	0.573	0.397239	0.826527	0.0116674
PDE4A	0.394047	0.246125	0.630869	0.00101035
PHEX	2.43496	1.51656	3.90952	0.00178425
CD68	0.566931	0.392321	0.819253	0.0104178
NMNAT1	2.83756	1.20166	6.70052	0.0499839
TGM2	5.32404	3.27688	8.65011	6.76718e-09
RAC2	0.476572	0.320773	0.708043	0.00186035
SH3BGRL2	0.404263	0.268722	0.60817	0.000258562
UBQLN2	0.574203	0.400482	0.82328	0.0105092
MYL12B	0.573044	0.402655	0.815535	0.00858571
HSPB6	2.97102	1.823	4.84201	0.000239209
MTHFSD	0.492866	0.341351	0.711635	0.00139069
SERPINB8	1.97276	1.31995	2.94845	0.00472181
TIAL1	0.451117	0.310183	0.656085	0.000446539
POLR2K	0.535699	0.368308	0.779168	0.00537582
ALDH6A1	0.48077	0.332506	0.695146	0.000971312
TCF4	0.606747	0.42292	0.870478	0.0232382
TIMM8A	0.49542	0.345153	0.711106	0.00125292
PRPSAP2	0.637008	0.44871	0.904323	0.0365969
PPP1R2	0.523532	0.360187	0.760952	0.0038519
SERPINE2	0.415671	0.278862	0.6196	0.000291998
LRRC59	0.540986	0.370921	0.789025	0.00653952
RPS19	0.567513	0.40049	0.804192	0.0066395
FIBP	0.491213	0.339092	0.711577	0.00145642
POLE3	0.601012	0.412799	0.875038	0.026808
ZFAND1	0.44919	0.304414	0.662819	0.00065084
FAM49B	0.563781	0.388454	0.818241	0.0105679
MOBKL1A	0.40315	0.26941	0.603282	0.000202076
STAMBP	0.613398	0.428727	0.877616	0.0255665
NAP1L4	0.448772	0.304929	0.66047	0.000589181
DTD1	0.432052	0.288695	0.646594	0.000571672
RPS5	0.606689	0.426846	0.862306	0.0193423
BTK	0.442489	0.289033	0.677419	0.00149244
NUDT1	0.579648	0.392828	0.855314	0.0213979
SPINK4	1.85991	1.25019	2.76698	0.0093095
RAB5B	0.624551	0.439304	0.887913	0.0291634
RAB1A	0.512219	0.358574	0.731697	0.00182021
EIF1AY	0.594931	0.41927	0.84419	0.0140307
HOMER1	0.541627	0.375123	0.782036	0.00529192
PTP4A3	0.562659	0.384249	0.823906	0.0123999
ATOX1	1.5973	1.09353	2.33314	0.0455671
RBP5	3.7198	2.30591	6.00064	4.50067e-06
KARS	0.488403	0.33491	0.712243	0.00160332
MYCBP	0.418589	0.277422	0.631588	0.000466011
GCDH	0.530307	0.367817	0.764581	0.00379033
EIF2S1	0.537075	0.372015	0.775371	0.0046713
ACADVL	0.424828	0.283193	0.637301	0.000483153
EIF4E	0.485488	0.33417	0.705327	0.00132232
G3BP1	0.514981	0.355795	0.745388	0.00279082
SNTA1	0.435579	0.292244	0.649215	0.000570605
IDH3G	0.573808	0.400809	0.821479	0.0100633
SNRPG	0.52713	0.365818	0.759575	0.00343891
TSTD1	0.40892	0.277327	0.602957	0.000148325
RAB1B	0.405452	0.271877	0.604652	0.000201745
RAB13	0.529161	0.360365	0.77702	0.00562359
DENR	0.547664	0.389538	0.769979	0.00320912
HPRT1	0.572907	0.395295	0.830323	0.0128392
VPS26A	0.441124	0.297385	0.654338	0.00058299
PPP1CC	0.40292	0.263491	0.61613	0.000422468
MYL7	0.547969	0.373209	0.804562	0.00911175
G6PD	0.45365	0.308503	0.667087	0.000676879
EBAG9	0.589177	0.389501	0.891216	0.038
MOBKL3	0.625614	0.436518	0.896625	0.0340964
TXNDC12	0.483808	0.330468	0.708299	0.00155651
HN1	0.694341	0.516945	0.932614	0.045481
LZIC	0.585497	0.383641	0.893563	0.0401749
CA12	0.516074	0.333331	0.799002	0.0120787
MATN3	1.9432	1.30542	2.89257	0.00528034
BCAT2	0.442586	0.303477	0.64546	0.000367371
DCI	0.519653	0.36139	0.747224	0.00269139
NNMT	1.66008	1.14	2.41743	0.0276504
OLFM2	0.592475	0.412726	0.850508	0.0168762
RAB3D	0.454053	0.308601	0.66806	0.000689839
CINP	0.639034	0.445528	0.916586	0.04458
DDAH1	0.651018	0.464501	0.912429	0.0392241
SYF2	0.500932	0.346018	0.725203	0.00189398
GMPR2	0.604566	0.424286	0.861449	0.0193471
HDHD3	0.420067	0.296216	0.595701	4.01329e-05
PDCD6	0.615687	0.425521	0.890838	0.032674
DTYMK	0.529801	0.369049	0.760575	0.0033805
PARK7	0.579461	0.40271	0.833788	0.0129264
SEZ6L	2.44185	1.66398	3.58336	0.000126104
FGF8	0.489162	0.332497	0.719643	0.00205467
DOK2	0.559388	0.380475	0.822433	0.0124302
KPNA1	0.532847	0.379683	0.747799	0.00199255
SFTPD	2.65293	1.78639	3.93981	4.50782e-05
ASB9	2.31665	1.4733	3.64277	0.00200808
TCN1	2.57541	1.78023	3.72578	2.01997e-05
NT5C3A	0.35688	0.242318	0.525606	9.14823e-06
EFHD1	0.437769	0.264512	0.724512	0.00617061
DLG2	0.540421	0.375248	0.778297	0.00481531
RPSA	0.178438	0.104539	0.304577	5.48564e-08
HLA	0.534301	0.373424	0.764486	0.00347698
PDYN	0.368548	0.24642	0.551204	4.07785e-05
CCL27	0.643817	0.452394	0.916238	0.043418
COL18A1	4.03526	2.44944	6.64777	3.02984e-06
PLAT	2.37885	1.57269	3.59824	0.000533012
TIMP2	1.82151	1.24924	2.65592	0.00799902
TGFB1	0.532248	0.3694	0.766888	0.00392145
APCS	0.363535	0.240147	0.550319	5.4771e-05
KIT	0.514468	0.346254	0.764402	0.00504159
TIMP3	0.499686	0.343937	0.725966	0.00199255
ANGPT4	0.485713	0.341232	0.691369	0.000689839
MMP9	1.71245	1.18197	2.48101	0.016607
PRL	1.5546	1.09487	2.20736	0.0414205
ROR1	1.87785	1.28808	2.73766	0.00522904
ANGPT2	4.41647	2.61087	7.47075	2.47191e-06
CST3	4.84695	2.78771	8.42732	1.88094e-06
EFNA4	2.69821	1.77508	4.1014	9.31289e-05
EFNA5	4.60814	2.80937	7.55864	2.08704e-07
HSP90AA1	0.45307	0.308765	0.664818	0.000617965
IL10RB	0.550196	0.397459	0.761626	0.00220736
IL12RB1	0.599959	0.398507	0.903248	0.0432602
IL2RG	0.644845	0.454642	0.914621	0.0419088
CDH3	0.436836	0.290028	0.657956	0.000788052
PRKCA	0.509605	0.347982	0.746296	0.00320912
GDI2	0.548978	0.380304	0.792465	0.00636373
ICAM3	0.680781	0.504611	0.918456	0.0370462
PLAUR	3.0384	1.88039	4.90957	0.000135
TNFRSF1A	3.5426	2.14828	5.84188	2.6526e-05
CAPN1	0.375384	0.25124	0.560871	5.4771e-05
EGFR	0.344312	0.215528	0.55005	0.000178012
C3	7.98347	4.3106	14.7858	1.37909e-08
MIA	1.74224	1.18892	2.55307	0.0164707
PLA2G2A	1.53782	1.0944	2.1609	0.0402841
PF4	0.475678	0.324685	0.69689	0.00123536
PROS1	0.276279	0.173253	0.44057	4.18621e-06
AIMP1	0.518493	0.32132	0.83666	0.0245789
NCR2	0.44561	0.306378	0.648116	0.000374333
IGFBP1	2.3211	1.58043	3.40889	0.000303967
MMP7	2.58497	1.69607	3.93974	0.000202076
FGA	3.53629	2.37622	5.2627	8.70491e-08
ACVR1B	0.551037	0.365287	0.831243	0.0167158
ANGPT1	0.527458	0.361822	0.768919	0.00456655
BCAM	1.73988	1.1097	2.72793	0.0464334
COMMD7	0.444316	0.299355	0.659476	0.000662848
KLK11	2.4183	1.59749	3.66083	0.000439874
KLK8	1.91724	1.3085	2.80916	0.00443466
LCN2	2.77368	1.7655	4.35757	0.000201745
MET	0.555857	0.377147	0.819249	0.0120519
MAPK3	0.544185	0.377542	0.784381	0.00542259
HDAC8	0.511848	0.356431	0.735034	0.00205467
KPNA2	1.7763	1.17327	2.68926	0.0231994
MAP2K1	0.525856	0.363264	0.76122	0.00372453
RAC1	0.442894	0.29814	0.657929	0.000648387
TBP	0.455201	0.295725	0.700677	0.00235739
UBE2I	0.50244	0.346425	0.728715	0.00205467
YES1	0.430604	0.277641	0.66784	0.00144248
CTF1	0.293224	0.184515	0.465981	1.01154e-05
CCL14	1.57196	1.08352	2.28058	0.0495802
NBL1	5.30699	2.84127	9.91253	8.52102e-06
CFD	3.85795	2.38169	6.24925	2.92599e-06
GHR	0.495779	0.323263	0.760361	0.00614509
IGFBP4	2.1253	1.44868	3.11792	0.00107307
TNFSF15	2.12574	1.44089	3.1361	0.00128503
CNTN1	0.601251	0.406549	0.889199	0.0346126
CTGF	0.574397	0.411024	0.802709	0.00562359
EDAR	0.478208	0.319549	0.715644	0.00229043
CXCL5	0.461779	0.305494	0.698017	0.00187583
IL18RAP	0.505456	0.352023	0.725764	0.00172894
IL1RL2	0.567634	0.373894	0.861765	0.0266762
LSAMP	1.63159	1.1149	2.38774	0.0367515
PTPN1	0.571135	0.395448	0.824874	0.0114783
FGF2	0.654971	0.475201	0.902747	0.0318149
CCL23	1.83138	1.23781	2.70959	0.0102696
CD209	0.607877	0.413283	0.894095	0.0361628
MRC2	1.52011	1.08495	2.12981	0.044542
SPARC	0.376944	0.249439	0.569625	9.92076e-05
PTN	4.3798	2.55097	7.51975	5.05308e-06
RETN	2.07025	1.40476	3.05102	0.00181786
PRSS1	2.72192	1.8548	3.99442	1.36232e-05
LGALS3	2.6053	1.76119	3.85399	5.32748e-05
IL13	0.574536	0.384536	0.858416	0.02371
IL18BP	2.04147	1.3646	3.05409	0.00314061
F10	0.180641	0.0981282	0.332536	2.81549e-06
RARRES2	2.51019	1.65596	3.80509	0.000266131
ULBP1	0.446265	0.240683	0.827446	0.03349
MAPK1	0.579851	0.403947	0.832354	0.0124095
APP	0.431088	0.288578	0.643975	0.000524402
CTSA	0.447635	0.30744	0.651761	0.000422646
CTSS	3.07863	2.0288	4.67171	6.87881e-06
F7	0.190935	0.113651	0.320773	7.57816e-08
CRISP3	0.663494	0.481446	0.91438	0.037915
CNDP2	0.516916	0.35504	0.752596	0.0033824
GP6	0.45003	0.305814	0.662257	0.000614422
METAP1	0.377403	0.245572	0.580004	0.000190177
PIGR	1.74985	1.19081	2.57135	0.0164133
RET	0.547654	0.35455	0.845929	0.0232071
SFRP1	3.0203	1.90118	4.79818	8.19809e-05
CCDC80	2.64788	1.69923	4.12615	0.000299843
CNTN2	1.68194	1.15583	2.44752	0.0231343
DLL4	1.76862	1.20036	2.60588	0.0149407
HTRA2	0.611885	0.429234	0.872259	0.0231945
IGFBP7	2.34455	1.47975	3.71475	0.00205467
IL24	0.382556	0.249365	0.586887	0.000215265
LY9	1.68111	1.20528	2.34481	0.00934403
MATN2	3.57278	2.37787	5.36815	1.54167e-07
NTN4	1.87247	1.25731	2.78861	0.00872713
RGMB	2.01415	1.364	2.97419	0.00277628
TFPI	0.316946	0.205725	0.488296	9.20208e-06
THBS4	1.54195	1.08509	2.19117	0.0462294
ADRBK1	0.475068	0.322461	0.699898	0.0014343
CAMK2A	0.559831	0.386108	0.811719	0.00933051
CAMK2B	0.551814	0.380522	0.800215	0.00759913
CA6	0.588855	0.40103	0.864648	0.0238902
CDK8	0.432046	0.293223	0.636592	0.000354518
CHRDL1	3.62198	2.25403	5.82012	5.95245e-06
CSK	0.507212	0.3384	0.760235	0.0050658
DKK4	0.53327	0.36368	0.781944	0.00608925
LYN	0.441145	0.291614	0.667351	0.00102019
PAK7	0.477373	0.325404	0.700314	0.0013651
AKT3	0.454787	0.309642	0.667968	0.000676879
TBK1	0.658657	0.480814	0.90228	0.0306746
TPSB2	1.76934	1.19525	2.61917	0.016329
UFC1	0.629494	0.441209	0.89813	0.0342386
BCL2A1	0.475719	0.314637	0.719269	0.00277115
IBSP	1.71778	1.17547	2.51029	0.0188693
CAMK2D	0.562609	0.38971	0.812216	0.00910478
CA13	0.475404	0.326078	0.693113	0.00104459
CDC2	0.619149	0.430523	0.890418	0.0317785
CMA1	0.614901	0.434436	0.870331	0.0215761
CSNK2A1	0.504204	0.339376	0.749087	0.00386643
EPHA1	1.63558	1.1065	2.41765	0.0413477
FLT3	0.502549	0.346503	0.728871	0.00205467
FSTL3	3.89718	2.30425	6.59132	1.64472e-05
GSK3A	0.510708	0.350762	0.743589	0.00286216
CXCL8	0.543557	0.368412	0.801968	0.0090747
POSTN	5.08234	3.11382	8.29533	2.29944e-08
BCAN	1.80629	1.21059	2.69512	0.0144778
PRKACA	0.582725	0.403986	0.840547	0.0147209
RPS6KA3	0.631597	0.442275	0.901961	0.0362193
MPL	0.508895	0.351584	0.736593	0.00233343
THBS1	0.52709	0.360146	0.77142	0.00495845
DUSP3	0.465082	0.318714	0.678668	0.000768883
XPNPEP1	0.608008	0.42826	0.863199	0.0194789
AGT	0.139054	0.0662612	0.291813	9.14823e-06
CXCL6	0.479852	0.326958	0.704241	0.00149586
CCL22	1.60679	1.13614	2.27242	0.0251092
CD40LG	0.547883	0.380137	0.789653	0.00599221
DKK1	0.459036	0.309567	0.680674	0.00102053
CASP3	0.507602	0.349112	0.738044	0.00255668
DKK3	3.0488	1.94576	4.77716	4.01329e-05
CDC42BPB	0.57695	0.393397	0.846146	0.0179159
LRPAP1	0.610146	0.418682	0.889167	0.0328277
KDR	0.592732	0.404357	0.868865	0.0251895
PYY	2.32696	1.5521	3.48866	0.000560833
CA3	2.10908	1.39828	3.18119	0.00248659
CST5	1.60684	1.10602	2.33444	0.039535
ESM1	1.9837	1.32657	2.96632	0.0044518
FYN	0.548133	0.378971	0.792804	0.0064984
PRKCQ	0.520392	0.357631	0.757226	0.0036562
MAPKAPK2	0.520219	0.357647	0.756689	0.00359381
MAPKAPK3	0.46451	0.312734	0.689947	0.00129206
MAPK8	0.567739	0.377158	0.854622	0.0232493
PAK6	0.585614	0.405716	0.845281	0.0160423
PTEN	0.581198	0.405285	0.833465	0.012557
UFM1	0.555725	0.386858	0.798303	0.00675459
AIP	0.520355	0.355964	0.760666	0.00403043
PPIA	0.418122	0.28171	0.620589	0.000274296
DYNLRB1	0.445076	0.30725	0.644728	0.000316016
GAPDH	0.420302	0.284978	0.619886	0.00023857
DNAJB1	0.532867	0.367092	0.773503	0.00476497
MDH1	0.600047	0.419538	0.858222	0.0187772
NACA	0.587213	0.407724	0.845715	0.0159355
PRDX1	2.41147	1.65872	3.50584	0.000106956
SBDS	0.527394	0.363812	0.764529	0.0039896
SGTA	0.521697	0.358016	0.760211	0.00389099
TPT1	0.45759	0.311725	0.671709	0.000722217
TPO	0.660455	0.478345	0.911897	0.0367504
CDC37	0.637917	0.44628	0.911847	0.0414395
KPNB1	0.526042	0.363487	0.761294	0.00372283
ING1	0.637703	0.446442	0.910903	0.0409383
LMNB1	0.589508	0.408099	0.851557	0.0178746
PGAM1	0.471064	0.323714	0.685485	0.000874087
SKP1	0.610108	0.408035	0.912254	0.0469011
SNX4	0.480868	0.326686	0.707817	0.00164571
UBE2N	0.636162	0.448814	0.901715	0.0351399
FGF4	0.414673	0.274735	0.625887	0.000423419
AGER	2.3883	1.64193	3.47396	0.00012898
BPI	2.0881	1.41005	3.09222	0.00182816
FST	0.417609	0.27831	0.626631	0.000388135
IL20	0.455703	0.314627	0.660038	0.000451838
CCL13	0.650857	0.481015	0.880669	0.0194412
SELP	0.57855	0.399663	0.837506	0.0143394
MMP2	2.57531	1.71762	3.86129	0.000122176
PGD	0.43749	0.29318	0.652832	0.000617462
AKR7A2	0.51444	0.353691	0.748246	0.0031082
VTA1	0.522973	0.359105	0.761618	0.0039711
EPS15L1	0.516415	0.3569	0.747226	0.00286216
HSD17B10	0.482121	0.329686	0.705035	0.0014426
FER	0.593398	0.410534	0.857715	0.0197511
EIF4G2	0.513936	0.351575	0.751278	0.00343376
IGF1R	1.83949	1.27457	2.65481	0.00548523
PKM2	0.401017	0.264567	0.607841	0.00029639
NME2	0.469034	0.314146	0.700287	0.00169494
NSFL1C	0.599223	0.415657	0.863855	0.0215674
PA2G4	0.615296	0.429852	0.880742	0.0269218
GPI	0.534491	0.368514	0.775224	0.00486272
NAPA	0.490186	0.336955	0.713101	0.00157428
SPHK1	0.507107	0.345909	0.743423	0.00309667
SPON1	2.80768	1.7846	4.41729	0.000175895
TKT	0.430169	0.291861	0.634018	0.000332493
TPI1	0.462381	0.316375	0.675767	0.000741671
PTPN6	0.524829	0.365671	0.753259	0.00292653
CST2	1.83354	1.27949	2.62751	0.00485799
CLEC1B	0.487605	0.33024	0.719956	0.00212723
DAPK2	0.510838	0.353894	0.737384	0.00229043
GDF15	4.95228	2.85604	8.58709	1.19383e-06
SLPI	4.18865	2.58471	6.78792	7.07503e-07
ADAM12	0.47463	0.308469	0.730296	0.00386704
ENTPD5	0.405892	0.264162	0.623665	0.000518672
MFGE8	2.39016	1.57343	3.63082	0.000566178
PCSK7	0.513813	0.351206	0.751708	0.00347698
PDPK1	0.491214	0.336479	0.717106	0.00178922
SPARCL1	1.76702	1.22964	2.53925	0.00895089
CHST15	1.77724	1.21699	2.59542	0.0117572
SERPING1	3.42384	2.18103	5.37483	5.16607e-06
MMP12	3.00284	1.90439	4.73488	6.71886e-05
PDGFA	0.52618	0.360961	0.767023	0.00443466
PRSS22	3.51801	2.23604	5.53498	3.55515e-06
COL23A1	0.565703	0.395966	0.808199	0.00769887
DNAJC19	0.548353	0.38222	0.786696	0.00541206
FLRT1	0.550129	0.384419	0.787271	0.00534029
FUT5	1.63059	1.1188	2.37651	0.034916
KYNU	0.483128	0.340509	0.68548	0.000574738
LCK	0.515422	0.360238	0.737456	0.00205467
SH2D1A	0.630117	0.456664	0.869452	0.0180603
SLITRK5	1.76861	1.20756	2.59032	0.0133044
PPY	1.74678	1.196	2.5512	0.0148333
LTA	0.680814	0.497031	0.932554	0.0482576
YWHAH	0.564613	0.391768	0.813716	0.00922126
PDIA3	0.442742	0.302083	0.648894	0.000437124
TFF3	1.76261	1.21762	2.55151	0.0109253
AFM	0.54575	0.379719	0.784377	0.0052895
SMPDL3A	0.406436	0.280464	0.588989	6.04722e-05
SFN	2.49786	1.51739	4.11187	0.00221678
TNFRSF10A	0.638865	0.443306	0.920692	0.0473204
EPHA2	2.43535	1.51776	3.90768	0.0017554
ANG	2.3528	1.57392	3.51711	0.000442858
F9	0.05602	0.0245629	0.127763	4.89676e-09
POMC	0.595206	0.414147	0.85542	0.0184499
GCG	1.78146	1.23537	2.56893	0.00860067
PPP3CA	0.4667	0.320724	0.679116	0.000743919
COTL1	0.360895	0.251178	0.518538	2.67219e-06
ENG	1.89837	1.29791	2.77664	0.00484971
GOT1	0.482096	0.305581	0.760575	0.00757632
CCL16	1.74268	1.11352	2.72734	0.0448257
LYZ	3.64604	2.2851	5.81751	3.77575e-06
AMH	0.630343	0.432868	0.917906	0.0469612
STC1	2.91771	1.88483	4.51661	5.17948e-05
CDNF	2.67866	1.73136	4.14425	0.000201745
ARPP19	0.433474	0.293936	0.639254	0.000388135
C1QBP	0.481278	0.317671	0.729143	0.00332737
CAPG	3.4915	2.16167	5.63944	1.37407e-05
CA1	5.08051	3.23736	7.97304	3.27744e-09
BIRC3	0.56689	0.359311	0.89439	0.0440381
DPT	2.05254	1.37349	3.06731	0.00284995
PI3	2.1042	1.42529	3.10651	0.00151928
FGG	3.23521	2.15286	4.86172	1.43742e-06
GP1BA	0.627601	0.434546	0.906423	0.039969
SCGB2A1	0.54485	0.363796	0.816011	0.0126869
MAPK14	0.440835	0.299942	0.647909	0.000443514
SOD2	0.466182	0.311262	0.69821	0.00169198
MSN	0.455624	0.314405	0.660272	0.000460312
NAMPT	57.6113	16.9591	195.71	2.29944e-08
CLIC1	0.3608	0.231132	0.563213	0.000164118
NCK1	0.557336	0.396924	0.782575	0.00400464
PRDX5	0.319748	0.204011	0.501144	2.47331e-05
PRDX6	0.638871	0.445724	0.915714	0.0440525
UCHL1	0.633894	0.441592	0.909937	0.0410216
PGK1	0.559872	0.390397	0.802917	0.00722416
PPA1	0.577302	0.395331	0.843036	0.016607
ADSL	1.6369	1.13656	2.3575	0.0273997
RPS3	0.60386	0.432043	0.844007	0.0124722
FAP	0.513205	0.344966	0.763495	0.00502492
PRSS2	2.59502	1.72783	3.89744	0.000113263
TYMS	4.36292	1.49989	12.691	0.0237674
ICOSLG	0.64564	0.456504	0.913139	0.0408746
JAG1	1.6984	1.15409	2.49942	0.0247578
NRXN3	2.12064	1.35433	3.32055	0.00508541
ROBO2	2.08554	1.42975	3.0421	0.00123299
SEMA6B	2.54374	1.66907	3.87678	0.00025972
SCARF1	0.629459	0.436611	0.907487	0.0402721
TNFRSF19	2.50858	1.53489	4.09995	0.00186035
HAVCR2	1.89589	1.26155	2.8492	0.00895089
UNC5C	1.96416	1.34578	2.86669	0.00290298
PRKAA1	0.387691	0.245648	0.611869	0.000580357
NMT1	0.532551	0.372268	0.761844	0.00332737
CSNK2A1	0.55469	0.384935	0.799307	0.00706763
CSNK2A2	0.609407	0.420778	0.882595	0.0292103
PDK1	0.641752	0.454185	0.906781	0.0372085
PPIE	0.580892	0.40851	0.826015	0.0103512
PRKAA2	0.528764	0.365678	0.764584	0.00389464
PPIF	0.439849	0.288387	0.67086	0.00123536
IMPDH2	0.593456	0.410436	0.858085	0.0199022
PDE11A	0.537799	0.373743	0.773868	0.00442936
PDE3A	0.447961	0.293269	0.684248	0.00162575
PDE5A	0.430194	0.28394	0.651783	0.000749996
MAP3K7	0.378831	0.253963	0.565091	6.04722e-05
SHC1	0.567115	0.393316	0.817712	0.00996143
VAV1	0.491704	0.332679	0.726744	0.0024667
TNNT2	1.80851	1.22343	2.6734	0.0119139
F2	0.149948	0.0879454	0.255662	4.44376e-09
ANXA6	0.462178	0.310396	0.688181	0.0012885
S100A9	3.0173	1.9829	4.59131	1.17944e-05
CASP10	0.577035	0.371184	0.897047	0.0437185
GPC6	0.530764	0.365906	0.769899	0.00444631
TNFRSF13C	0.565591	0.393122	0.813724	0.0090995
FAS	1.6882	1.13929	2.50158	0.0300207
FABP3	3.25745	2.07122	5.12305	1.37407e-05
NPPA	2.76197	1.78324	4.27788	0.000129742
ASGR1	1.93604	1.30442	2.87348	0.00518825
DDX19B	0.546577	0.380128	0.78591	0.00544389
FCN3	0.445623	0.297075	0.668452	0.000923712
GAS1	5.28885	3.16202	8.84621	5.15158e-08
GRB2	0.47304	0.319327	0.700745	0.00155651
HSP90AB1	0.411962	0.277945	0.610599	0.000202076
PRKCB	0.510671	0.344265	0.75751	0.00442936
CCL5	0.33131	0.21442	0.511923	2.46021e-05
RGMA	0.622607	0.429477	0.902583	0.0383954
ICAM2	0.491722	0.331944	0.728408	0.00263384
STIP1	0.470339	0.322714	0.685494	0.000884693
SPOCK1	0.608289	0.417264	0.886766	0.0318149
SPOCK2	1.61015	1.10295	2.35059	0.0413477
SNRPF	0.469881	0.337788	0.653629	0.000164118
FGFR1	2.47417	1.65178	3.70602	0.000220589
NRP1	1.60351	1.09137	2.35598	0.0471007
PDIA5	0.483896	0.331356	0.706658	0.00146779
GREM2	3.6217	2.29377	5.71843	2.60518e-06
HINT2	0.462843	0.319485	0.670529	0.00057564
NPFF	0.514533	0.336526	0.786698	0.00917023
PAM	1.53933	1.11514	2.12486	0.0291536
CTRC	0.379015	0.257908	0.55699	2.84337e-05
POFUT1	0.513803	0.354241	0.745236	0.00283802
MFAP4	3.19783	2.03382	5.02804	1.90177e-05
NTNG1	2.33187	1.45886	3.7273	0.00264183
COLGALT1	0.467876	0.319764	0.684592	0.00091148
RNASE4	2.4658	1.60614	3.78559	0.000495924
RNASE6	2.08856	1.34906	3.23341	0.00485799
PDIA6	0.456466	0.309998	0.672137	0.00076613
SIRPB2	0.64221	0.463891	0.889075	0.0259741
CTRB1	1.76435	1.21393	2.56433	0.0117572
C2orf66	0.417758	0.276348	0.631528	0.000479502
TUFT1	0.490087	0.320359	0.749736	0.0050658
CRISPLD2	1.66603	1.14616	2.42169	0.0255547
CLEC3B	0.603382	0.41247	0.882658	0.0304774
ELK3	0.514568	0.355627	0.744546	0.00274775
CSAG1	0.570936	0.404864	0.805129	0.00644735
PRCP	0.458542	0.31348	0.670732	0.000676879
B3GALTL	0.36959	0.257041	0.53142	4.68142e-06
TREML2	0.617231	0.435613	0.874568	0.0232202
ROBO1	2.16551	1.48399	3.16003	0.000689839
PI15	0.564606	0.397936	0.801083	0.00635683
ASAH1	0.530243	0.366646	0.766836	0.00404104
CLPS	2.95927	1.82532	4.79764	0.000215265
PAPPA2	0.583173	0.406402	0.836833	0.0133642
S100A12	1.77818	1.22949	2.57173	0.00939324
YWHAZ	0.372733	0.242562	0.572759	0.00015531
HAAO	0.365321	0.252557	0.528434	5.16622e-06
ALDOA	0.532556	0.368618	0.769403	0.00421794
BAD	0.649208	0.458064	0.920113	0.045057
EEF1B2	0.662811	0.488629	0.899085	0.0276285
EIF4H	0.479789	0.326814	0.704369	0.00149721
EIF5A	0.546018	0.379456	0.785693	0.00545229
HSPA8	1.68799	1.14195	2.49513	0.0289609
NME1	0.442065	0.299235	0.653072	0.000541604
PSME1	0.555503	0.381786	0.808263	0.0090714
BOLA3	0.524162	0.36577	0.751143	0.00278564
NELL2	4.59597	2.80257	7.53698	2.11669e-07
RLN3	0.503661	0.325353	0.77969	0.00897969
SUMF2	2.46903	1.5982	3.81438	0.00057564
CELA1	2.49746	1.67011	3.73467	0.000179297
TP53	0.613953	0.460511	0.818521	0.004587
CGB2	0.60905	0.419364	0.884535	0.0303865
ADPGK	1.83567	1.21625	2.77054	0.0146295
EFHA1	0.560044	0.388119	0.808127	0.00842864
KLK10	3.69643	2.46322	5.54704	5.48564e-08
VIT	2.29668	1.51448	3.48286	0.000906482
SIRPB1	1.87679	1.32021	2.66801	0.00285173
SCGB3A1	1.76238	1.24236	2.50007	0.00679956
CPXM1	0.570498	0.39436	0.825308	0.0116674
IL17RB	0.540634	0.377537	0.774189	0.00421432
LEPRE1	0.493897	0.335434	0.727219	0.00237537
PCDH8	0.512612	0.355885	0.738358	0.00227787
FAM150B	0.642247	0.449832	0.916967	0.0442254
MLEC	0.539722	0.377769	0.771106	0.00388494
OIT3	1.69245	1.1276	2.54025	0.035208
PCDHGA10	2.34694	1.44117	3.82201	0.00347698
HEPHL1	0.596768	0.399555	0.891321	0.0365969
POMGNT2	1.91239	1.16842	3.13008	0.0322701
FMOD	2.42237	1.68516	3.48211	5.54575e-05
CSTL1	0.439122	0.297438	0.648298	0.000479502
DEAF1	0.411219	0.280856	0.602093	0.00012466
XXYLT1	2.38051	1.51801	3.73307	0.0013813
LYZL2	0.512079	0.370419	0.707916	0.000614422
ADAMTSL2	1.70284	1.1414	2.54044	0.0301449
WFDC3	0.48793	0.336418	0.707676	0.00136356
CCDC126	0.560989	0.357333	0.880715	0.0374675
NPS	0.650483	0.464252	0.911418	0.0385823
WISP2	2.15189	1.30201	3.55651	0.0113768
HSP90B1	0.51724	0.356577	0.750293	0.00313458
LONP1	0.51956	0.358501	0.752976	0.00324128
NMES1	0.474476	0.322128	0.698878	0.00139841
DEFB135	2.07654	1.29482	3.33021	0.0101214
OAF	1.81761	1.26091	2.62009	0.00635683
APOC3	1.72645	1.20008	2.4837	0.0128141
POGLUT1	0.484696	0.331532	0.708618	0.00154619
IGLON5	2.18053	1.44341	3.29407	0.00169152
KLK15	0.643688	0.450015	0.92071	0.0464854
TMED10	3.57143	2.2029	5.79012	1.14564e-05
NCAM2	1.59129	1.13395	2.23309	0.0247578
SCGB1D2	0.534268	0.369565	0.772375	0.00448495
FAM19A4	0.47128	0.259551	0.855725	0.0410216
MGP	0.538207	0.375291	0.771847	0.0040737
TRIL	2.04545	1.36635	3.06208	0.00311078
FAM162A	0.427906	0.295469	0.619706	0.000161957
PLBD2	0.49653	0.340153	0.724797	0.00205467
NELL1	0.549156	0.381261	0.790987	0.00608925
PRNP	0.608073	0.416347	0.888087	0.0326431
C17orf78	0.502125	0.346977	0.726645	0.00193867
ART4	1.58863	1.10932	2.27504	0.036287
NDNF	0.372084	0.231686	0.59756	0.000556325
BRICD5	0.530567	0.36975	0.761328	0.00340076
APLN	0.455524	0.319447	0.649567	0.00025972
PNLIPRP1	1.75885	1.22449	2.5264	0.00942042
UBB	1.84856	1.24789	2.73836	0.00923201
CD47	0.553396	0.390536	0.784171	0.00455992
TFRC	1.8276	1.21389	2.75158	0.0147359
LRRTM2	2.1141	1.42932	3.12695	0.00149721
MGAT2	0.36799	0.242086	0.559377	8.19999e-05
CCK	2.26531	1.48117	3.46459	0.00140111
NDST1	0.584094	0.400311	0.852251	0.0191828
IGSF8	2.5941	1.60438	4.19436	0.000980794
RAB26	1.82643	1.2213	2.73139	0.0131321
SEMA7A	1.82114	1.20847	2.74441	0.0157464
CDSN	0.550322	0.382199	0.792399	0.0062148
RMDN1	0.527103	0.36634	0.758415	0.00332737
CD2	1.6276	1.12253	2.35993	0.032958
OOSP2	0.422532	0.286571	0.622997	0.000258562
DNAJB11	0.612386	0.426881	0.878504	0.0263139
GRPEL1	0.637315	0.450643	0.901313	0.0346489
MRPL52	0.621037	0.420315	0.917613	0.0486282
SLITRK4	1.95751	1.27659	3.00161	0.00891212
PCDHA4	0.638307	0.454586	0.896278	0.0312816
VAPA	0.590848	0.4095	0.852506	0.0180056
NFASC	1.79309	1.17233	2.74256	0.0244136
GP5	0.388176	0.262136	0.574818	6.94303e-05
PCDHAC1	0.611642	0.421932	0.88665	0.0310823
NPTN	1.72776	1.17532	2.53987	0.0195028
LRFN2	2.73788	1.28312	5.842	0.0303863
RNASE1	5.50841	3.13109	9.69074	4.10152e-07
ATP1B2	2.4391	1.6636	3.57612	0.00012466
COCH	0.635896	0.446829	0.904963	0.0372085
IGFLR1	2.17246	1.45637	3.24066	0.00128019
C1QTNF3	0.469624	0.308726	0.714377	0.00269426
LRRC32	1.72583	1.1335	2.62767	0.034916
YWHAQ	0.460207	0.314572	0.673267	0.000711114
NPPB	7.76446	4.21807	14.2925	1.48785e-08
NBR1	0.482114	0.332246	0.699585	0.00113206
FMR1	0.550773	0.383558	0.790886	0.0059055
OPALIN	0.594801	0.397234	0.890629	0.0365969
STX2	2.05966	1.17826	3.60042	0.0355275
NDUFB11	0.370793	0.237926	0.577857	0.000228447
NDUFV2	0.647764	0.458326	0.915501	0.0419088
HTATIP2	0.572989	0.404717	0.811224	0.00751821
CHKB	0.413402	0.28894	0.591475	4.51962e-05
ITM2A	0.609223	0.429279	0.864595	0.0198542
CLPSL2	0.548312	0.382116	0.786792	0.0054256
NFU1	0.427516	0.29606	0.617341	0.000137574
CCDC90B	0.519005	0.329192	0.818267	0.0175756
KLRC3	1.77619	1.15367	2.73462	0.0300523
C1QTNF5	1.65105	1.14725	2.37607	0.0240149
ABHD12	0.393992	0.247221	0.6279	0.000900265
SERF1A	0.499872	0.345594	0.723023	0.00178922
MTIF3	0.455025	0.308564	0.671005	0.000765331
SCO1	0.566702	0.3678	0.873167	0.0326145
PCDHGC3	0.675372	0.491951	0.927181	0.045057
HERC4	0.63781	0.452431	0.899144	0.0330893
ROR2	4.48852	2.60034	7.74776	4.39653e-06
PGRMC1	0.633615	0.444483	0.903224	0.0365969
SIGLEC8	0.622951	0.425328	0.912397	0.0448132
DNAJC30	0.566883	0.388147	0.827924	0.0129966
PLEK	0.425517	0.28154	0.643123	0.000607247
COA3	0.59387	0.417018	0.845722	0.0147248
LRFN1	0.609922	0.43513	0.854927	0.0155527
FJX1	1.63739	1.1064	2.42322	0.0414591
TPST1	1.9168	1.31045	2.80371	0.00425814
NDRG4	0.595789	0.40521	0.876002	0.0284257
LARGE	2.00657	1.33853	3.00801	0.00403378
SEMA6A	2.36552	1.57379	3.55556	0.000479502
VTI1A	0.548945	0.383905	0.784935	0.0050658
SLAMF1	1.9276	1.31063	2.835	0.00447644
SCG3	2.75925	1.8587	4.09612	1.90177e-05
ART3	1.83945	1.24671	2.714	0.00909447
C1orf226	1.80529	1.18602	2.74789	0.0209165
MXRA7	2.68082	1.69575	4.2381	0.000386441
DNAJB12	2.84396	1.79149	4.51472	0.000198819
TPST2	0.441874	0.304254	0.641741	0.000307648
FAM177A1	0.29791	0.19499	0.455154	1.84266e-06
LEMD1	0.637047	0.446598	0.90871	0.0395637
FTMT	1.73595	1.19287	2.52626	0.0150322
DLG4	0.552881	0.376141	0.812669	0.0105679
MSMP	2.31684	1.5796	3.39817	0.000301676
SPON2	4.43297	2.73826	7.17653	2.06824e-07
SSR1	0.474334	0.312877	0.719109	0.00281545
MIF	1.73524	1.18107	2.54943	0.0182424
ITIH5	2.69495	1.84835	3.9293	1.18616e-05
CHGB	2.13677	1.41674	3.22273	0.00207917
NOTUM	0.562081	0.376483	0.839175	0.017843
MRVI1	0.637817	0.446092	0.911942	0.0414591
UXS1	0.440475	0.299882	0.646982	0.000436292
HS3ST3A1	0.648786	0.454828	0.925457	0.0490514
PEAR1	0.575369	0.396096	0.83578	0.0142677
APOH	0.542883	0.330166	0.892649	0.0469011
GPNMB	1.55993	1.08747	2.23765	0.0462294
KDELC2	0.553787	0.382666	0.801429	0.00760779
DNAJC10	0.538695	0.375933	0.771925	0.00404104
PEX14	0.618888	0.439173	0.872146	0.0216465
C12orf10	0.567153	0.392181	0.820189	0.0106404
C11orf68	0.50295	0.344802	0.733634	0.00241411
HYAL1	1.56908	1.09335	2.2518	0.0435591
PAPOLG	0.334438	0.231398	0.483363	6.71979e-07
DPP7	0.505598	0.343159	0.744932	0.00332737
PRDX3	0.52931	0.366607	0.764222	0.00381723
UST	1.90832	1.26238	2.88478	0.00922419
TNFRSF1B	2.30355	1.37129	3.86962	0.00722416
FASN	0.580739	0.403477	0.835878	0.0134223
RSPO4	2.83726	1.6877	4.76983	0.00087025
INHBA	1.79076	1.14999	2.78856	0.0323095
CHGA	1.69751	1.1449	2.51686	0.0284257
MMP10	1.97428	1.30564	2.98534	0.00601943
EFEMP1	2.49289	1.58754	3.91456	0.000776266
ARL8B	0.454266	0.265244	0.777991	0.0153474
SPINK14	2.16289	1.34323	3.48273	0.00683412
ZPBP	0.435329	0.288	0.658024	0.000838175
C11orf73	0.559364	0.34689	0.901979	0.0495243
GALNT11	0.502963	0.340068	0.743887	0.00338943
CD74	0.457256	0.319144	0.655135	0.000332493
A4GALT	2.37616	1.29663	4.35445	0.0186095
DPEP1	0.538558	0.360711	0.804093	0.0102917
PVRL1	0.573627	0.371685	0.885286	0.0376039
MFAP3L	0.424081	0.282031	0.637676	0.000503798
MYRF	0.603791	0.43983	0.828874	0.00789466
PLA2G2C	0.503594	0.288466	0.879156	0.0464772
CLEC4A	0.578001	0.372471	0.896944	0.0434819
CENPW	0.576706	0.41153	0.808177	0.00643551
QPCTL	1.98511	1.33538	2.95096	0.00386704
NUDC	0.5737	0.400054	0.82272	0.0104217
CCPG1	0.532296	0.376269	0.753023	0.0024567
TMEM132B	3.02424	2.02593	4.51448	3.9897e-06
UGT1A8	0.550766	0.384272	0.789396	0.00562356
YWHAG	0.461917	0.314048	0.679409	0.00088578
UGT2A1	0.435638	0.295343	0.642575	0.000423419
STIM1	0.555919	0.387105	0.79835	0.00674837
PTK2B	0.526015	0.362157	0.764012	0.00402719
PABPN1	0.579612	0.403915	0.831733	0.0122735
GALNT16	2.43402	1.61838	3.66075	0.000325231
RRM2B	0.524368	0.361687	0.76022	0.00372058
BDP1	0.494935	0.348	0.703909	0.000906482
ENTPD6	0.49167	0.301054	0.802975	0.0169172
FAM175B	0.562052	0.374423	0.843706	0.0195916
CLCA2	0.469472	0.301063	0.732085	0.00445957
SCARF2	3.2479	2.05636	5.12987	1.79162e-05
ERAP2	0.613142	0.414749	0.906437	0.04272
VTI1B	0.47592	0.325735	0.695349	0.00113928
COL15A1	3.38647	2.15866	5.31262	6.17612e-06
RQCD1	0.528858	0.364921	0.766444	0.00410885
GOLM1	1.57955	1.0887	2.2917	0.0469011
SERPINA11	1.74886	1.16855	2.61735	0.0231169
MARCO	0.663143	0.479194	0.917703	0.0404104
PLXNA1	2.2495	1.52354	3.32137	0.000571672
NR1H2	0.488598	0.330729	0.721823	0.00223447
LCT	1.70863	1.19103	2.45117	0.014009
MTPAP	0.480052	0.313023	0.736206	0.00412464
JTB	1.60565	1.13691	2.26764	0.024705
EPDR1	0.495545	0.330495	0.743023	0.00379588
CRIP2	2.01118	1.19782	3.37686	0.0276806
ARHGEF10	0.527258	0.354202	0.784866	0.00722416
KIAA1024	0.443253	0.294172	0.667884	0.000980345
PENK	1.60688	1.09913	2.3492	0.0432519
SNTB1	0.422179	0.286185	0.622798	0.000258562
SYTL4	0.412876	0.268268	0.635433	0.000673052
C5orf46	0.512145	0.356288	0.736181	0.00212349
ZFYVE27	0.501551	0.360381	0.698021	0.000554642
JPH4	0.594727	0.413804	0.854754	0.0182424
FAM3B	4.20517	2.71128	6.52217	3.50409e-08
TFF2	1.89132	1.27992	2.7948	0.0064062
ATP5O	0.566418	0.398762	0.804563	0.00683371
CTSF	0.541877	0.371385	0.790638	0.00675459
USP25	0.54171	0.375535	0.781419	0.00518807
ITPRIPL1	0.605255	0.422899	0.866244	0.0215347
MANF	0.453216	0.30746	0.668069	0.000711114
TWSG1	1.60774	1.11256	2.32331	0.0362176
NPTX1	1.7527	1.17967	2.60407	0.0196806
TACO1	0.495173	0.339376	0.722491	0.00196809
SIAE	0.514746	0.356372	0.743504	0.00263786
CTSO	1.80749	1.13769	2.87163	0.0379751
TREM1	4.31696	2.62154	7.10884	9.55357e-07
CRISP2	0.562652	0.381957	0.82883	0.0139999
MFAP2	1.71892	1.16937	2.52675	0.0209165
PTPRD	1.91617	1.32602	2.76897	0.0032117
CBLN1	0.64287	0.447452	0.923633	0.0488606
WFDC1	3.90323	2.41316	6.31338	2.34893e-06
TAC1	0.680516	0.503062	0.920566	0.0387813
FKBP2	0.513694	0.356111	0.741009	0.00245331
PDGFD	0.567648	0.384179	0.838735	0.0166399
WFDC13	0.536231	0.34735	0.827823	0.0180056
CREG1	0.418922	0.286477	0.612598	0.000164118
DLK2	2.07943	1.37407	3.14688	0.00320912
EDIL3	2.26547	1.44899	3.542	0.00229043
LRRC4C	1.69426	1.12432	2.55311	0.0367504
PLA2G12B	0.562922	0.386012	0.820909	0.0115039
GAA	1.88947	1.28246	2.78379	0.00610695
PCSK1N	1.75546	1.11675	2.75948	0.0441316
TPSAB1	1.91974	1.32232	2.78705	0.00347698
C4BPA	0.29065	0.186668	0.452556	3.11452e-06
UMOD	1.97476	1.31329	2.96942	0.00532993
LMAN2	1.64114	1.1295	2.38454	0.0307899
APOL1	0.469553	0.301613	0.731004	0.00434073
TMEM38B	0.494865	0.336862	0.726979	0.00229709
PTK7	1.78031	1.23831	2.55956	0.00805343
PAWR	0.607229	0.425167	0.867253	0.0215798
FCAMR	0.568514	0.390597	0.827472	0.0126062
LAMC2	2.45621	1.62773	3.70636	0.000316016
SLC30A5	0.436165	0.297836	0.638741	0.000332493
PIANP	8.40895	4.66932	15.1436	3.27744e-09
IGSF3	1.86051	1.21555	2.84766	0.0159968
FAF2	0.447033	0.301537	0.662734	0.000689839
YBX1	1.5885	1.08624	2.323	0.0491382
EZR	0.384159	0.258191	0.571586	7.02691e-05
ENAH	0.448678	0.304577	0.660955	0.000607247
RPS4X	0.593721	0.418288	0.842731	0.0137062
VASP	0.602657	0.417654	0.869607	0.0236191
HNRNPF	0.562354	0.391643	0.807474	0.00795394
NDE1	0.634041	0.448156	0.897026	0.0326441
SYNE2	0.416425	0.286122	0.606069	0.00012282
CEL	0.444841	0.30199	0.655264	0.000541604
PNPLA2	0.417026	0.288655	0.602488	8.83126e-05
ARHGAP1	0.593997	0.406148	0.86873	0.0248463
ISOC1	0.380244	0.257412	0.561688	4.09504e-05
FHIT	0.473402	0.325796	0.687883	0.00088714
VAV3	0.638714	0.446886	0.912884	0.0419088
G3BP2	0.536413	0.371765	0.773981	0.0045309
ADH1B	3.40622	1.62632	7.1341	0.00559735
ALDH1A3	0.450954	0.303662	0.669689	0.000836319
DCK	0.291752	0.184226	0.462036	7.92889e-06
SMAD1	0.448493	0.307426	0.654291	0.000451094
TIRAP	0.504135	0.34778	0.730785	0.00211567
CTNNB1	0.523736	0.367492	0.746408	0.00235018
ACTN1	0.381484	0.25009	0.581912	0.00017071
ARHGDIB	0.406237	0.272434	0.605756	0.000202076
RHOA	0.412374	0.2765	0.615018	0.00025972
TPM4	0.545946	0.376142	0.792406	0.00665122
TTC1	0.445397	0.295557	0.6712	0.00104459
FBP2	0.557919	0.371638	0.837573	0.0179159
CRKL	0.46026	0.313188	0.676396	0.000827052
PPIL1	0.638887	0.445131	0.916982	0.0448496
RBBP6	0.521571	0.351651	0.773595	0.00581519
OAZ1	0.615794	0.429099	0.883716	0.028602
MTAP	0.437323	0.283273	0.675149	0.00155651
RRBP1	0.552725	0.385888	0.791695	0.00585041
TFAM	0.445188	0.300652	0.659208	0.000631983
UBXN4	0.526524	0.366481	0.756458	0.00316044
DLL3	0.437407	0.291713	0.655867	0.000704913
DUT	0.498473	0.344245	0.721799	0.00177329
IRF6	0.639144	0.445126	0.917731	0.0453073

## Sheet: iHFrEF vs Stage A Healthy
Table S2.	All DEPs found between iHFrEF vs. Stage A/Healthy with corresponding odds ratios (ORs), 95% confidence intervals (CI) and adjusted p-values.
	iHFrEF vs Stage A/Healthy
Protein symbol	OR	CI lower	CI upper	Adjusted P-value
RAF1	0.486736	0.376986	0.628436	2.05401e-07
OCRL	1.52372	1.16697	1.98953	0.00499178
KCNAB2	0.408454	0.299839	0.556413	9.20497e-08
HOGA1	0.579159	0.361487	0.927904	0.0464523
SIGLEC12	1.37441	1.0689	1.76723	0.0280333
HNF4A	1.73711	1.32908	2.27041	0.000173977
SGK3	0.402463	0.280759	0.576925	3.32702e-06
BRD4	0.435015	0.305863	0.618701	1.45327e-05
CUL3	0.54293	0.417935	0.705308	1.86844e-05
BIRC2	0.670081	0.506074	0.887238	0.0121389
CBFB	0.70889	0.543624	0.924397	0.0240235
ILK	0.48619	0.376007	0.62866	2.30325e-07
GAN	0.559984	0.38931	0.805481	0.00451989
FOXM1	0.588765	0.461386	0.751311	7.28291e-05
RAD23A	0.751842	0.593568	0.95232	0.0373461
RBBP9	0.581396	0.450195	0.750835	0.000110767
PLCG2	0.515788	0.401558	0.662512	1.10838e-06
ACBD6	0.48869	0.380334	0.627916	1.39012e-07
AP4M1	0.535734	0.416443	0.689197	5.21021e-06
EIF2B1	0.482956	0.37375	0.62407	1.64129e-07
APRT	0.432717	0.332551	0.563053	4.7065e-09
ASMTL	0.500919	0.381803	0.657197	2.80621e-06
STAT3	0.541793	0.423479	0.693162	4.78457e-06
JUN	0.538632	0.390445	0.743062	0.000495515
OAS1	0.580215	0.391315	0.860304	0.0154029
MYC	0.624227	0.454369	0.857583	0.00876719
SMAD3	0.437121	0.33732	0.56645	4.15098e-09
SMAD2	0.531163	0.414255	0.681065	2.82236e-06
IL12B	1.41785	1.09852	1.83002	0.0166053
STAT1	0.545424	0.426492	0.697521	5.8831e-06
STAT6	0.606359	0.476035	0.772364	0.00016743
ZNRF3	0.587109	0.454182	0.75894	0.000158678
STX12	0.535438	0.417242	0.687117	4.10803e-06
NPDC1	3.54994	2.54802	4.94583	2.2932e-12
KIR2DS2	1.7224	1.35416	2.19078	3.50673e-05
AGA	1.4711	1.13383	1.90871	0.00884118
CLMP	3.14881	2.20631	4.49393	3.01187e-09
APOM	0.35573	0.267283	0.473445	3.21314e-11
PABPC3	0.609969	0.47954	0.775873	0.000184894
DNAJC16	0.495451	0.384021	0.639215	3.73787e-07
INSL5	1.45059	1.14785	1.83318	0.00468361
ANTXR1	0.55958	0.426824	0.733628	9.1978e-05
TMEM106A	0.532432	0.407898	0.694988	1.42101e-05
PGRMC2	0.458607	0.327753	0.641705	2.106e-05
SCIMP	0.676967	0.482046	0.950705	0.0484435
MXRA8	0.536742	0.409943	0.70276	2.31999e-05
DHX9	0.657662	0.48772	0.886819	0.0138149
NRAS	4.87177	3.43916	6.90115	0
KLRC4	0.621268	0.472475	0.816918	0.00180982
TOR1AIP2	0.656498	0.511232	0.84304	0.00260192
SLITRK3	0.720253	0.566878	0.915125	0.016404
CST8	3.89306	2.79381	5.4248	4.24913e-14
PUF60	2.41781	1.7996	3.2484	3.57168e-08
HTN3	1.76809	1.36385	2.29216	6.04843e-05
TOR1AIP1	0.619275	0.486957	0.787547	0.000294389
HTN1	1.30981	1.04007	1.6495	0.044156
PLOD3	0.711567	0.558164	0.907131	0.0138313
MSMB	1.85951	1.39815	2.4731	7.14048e-05
PRR16	0.557491	0.405661	0.766148	0.000915497
MUC1	0.611724	0.423462	0.883682	0.0196579
APLP2	0.608337	0.47669	0.776341	0.000209889
KIAA1324	0.608118	0.450431	0.821008	0.00306196
ASCC1	0.54538	0.419705	0.708686	2.21315e-05
GNPTG	2.55523	1.89531	3.44491	7.39905e-09
STX4	0.530227	0.414351	0.678508	2.18426e-06
SFTPB	1.51314	1.18927	1.9252	0.00205164
COL28A1	18.7427	10.8999	32.2285	0
SUDS3	0.626743	0.437827	0.897174	0.0233028
ACE	1.32821	1.04761	1.68397	0.0392782
HS3ST5	0.404614	0.298969	0.54759	3.55733e-08
SERPINB1	0.564477	0.43592	0.730947	5.21734e-05
PROK2	1.63882	1.28706	2.08673	0.00020043
KERA	3.20818	2.33062	4.41616	2.14295e-11
CLEC4G	0.734289	0.578389	0.932211	0.0242606
HABP4	0.732494	0.563944	0.951419	0.0403219
B4GALT6	0.729407	0.566378	0.939363	0.0305968
HHIP	0.401577	0.29848	0.540283	1.50765e-08
EBI3	1.61798	1.26029	2.07718	0.000485166
HNRNPDL	0.466639	0.362526	0.600651	2.69383e-08
SMEK1	2.12005	1.62272	2.76979	2.20514e-07
DSC1	0.554388	0.371873	0.826482	0.00910356
MRAP2	0.639021	0.493712	0.827099	0.0018429
STX8	0.53508	0.417946	0.685042	3.22093e-06
CD58	1.37192	1.07005	1.75894	0.0270499
SRL	4.28334	3.04054	6.03412	0
PLD3	0.521057	0.40721	0.666733	1.10996e-06
BET1L	0.700266	0.522979	0.937654	0.0349372
SPINK7	2.48521	1.85935	3.32173	7.58496e-09
GH2	1.46443	1.15989	1.84892	0.00349625
LRRK2	0.523004	0.391196	0.699222	4.44535e-05
IGHA1	1.85007	1.42794	2.39698	1.30172e-05
N6AMT1	0.491241	0.382915	0.630211	1.42972e-07
REG4	3.37183	2.49413	4.5584	1.19337e-13
HSPB1	0.430461	0.331984	0.55815	2.43039e-09
CHI3L1	1.88682	1.46369	2.43225	4.27068e-06
SVEP1	2.76822	1.95536	3.91897	6.65388e-08
TMEM119	0.392712	0.282859	0.545229	1.49596e-07
C11orf87	0.492125	0.380755	0.636071	3.50586e-07
NAT14	0.603613	0.454276	0.802041	0.00140286
SPG21	0.377149	0.287057	0.495515	5.50762e-11
CACNB4	0.475057	0.366166	0.616331	1.36468e-07
MTRF1L	0.548239	0.419846	0.715894	3.75482e-05
MRPL55	0.752986	0.59366	0.955072	0.0397879
RUNX3	0.551665	0.389225	0.781896	0.00224998
TREML1	0.412641	0.309658	0.549874	1.3863e-08
KLK13	1.65418	1.28222	2.13405	0.000334365
NFE2L1	0.531797	0.391633	0.722124	0.000171979
CCDC64	1.35725	1.04703	1.75937	0.0428668
RNF122	0.435864	0.331296	0.573437	2.47391e-08
SPG20	0.454058	0.350743	0.587805	1.79925e-08
FLNA	0.550394	0.429377	0.70552	1.00912e-05
PUS1	0.691118	0.510447	0.935736	0.0351159
CXADR	0.221512	0.156626	0.313279	0
NAGPA	0.562717	0.44053	0.718795	1.64774e-05
TBCE	0.564067	0.441787	0.720191	1.72911e-05
DNAJB9	2.17695	1.67678	2.82631	3.94092e-08
CDH15	1.40981	1.07494	1.84901	0.0278277
CTBP1	0.615504	0.479478	0.790119	0.000426976
TPMT	0.485159	0.370603	0.635124	7.46666e-07
UBE3A	0.475717	0.368941	0.613394	6.98527e-08
TBL2	0.475115	0.367743	0.613837	8.44451e-08
ERN1	0.512237	0.393896	0.666132	2.79218e-06
PCOLCE	4.30445	3.12574	5.92765	0
ADGRF1	0.343563	0.24514	0.481501	5.60333e-09
LRCH4	0.682094	0.524009	0.887872	0.0105817
QDPR	0.51626	0.40127	0.664203	1.34925e-06
MADCAM1	0.483197	0.371898	0.627806	3.04185e-07
SUN5	0.355208	0.230164	0.548186	1.1923e-05
TRABD	0.446448	0.324544	0.614141	3.28685e-06
CASQ1	0.35642	0.265592	0.478308	1.20363e-10
ALDH1A1	1.33036	1.0471	1.69026	0.0399923
CHCHD10	1.93055	1.38431	2.69233	0.000330908
LRP1B	0.645124	0.494854	0.841024	0.00314863
ATF6	0.358472	0.269232	0.477291	4.857e-11
NT5C2	0.432986	0.332218	0.564319	5.95935e-09
CSNK1D	0.668373	0.487513	0.916329	0.0264672
WWP1	0.521116	0.40573	0.669318	1.62184e-06
CREB3L4	1.90567	1.45371	2.49814	1.22814e-05
RAG1	0.633962	0.437504	0.918639	0.0335223
PCBD1	1.311	1.04094	1.65112	0.0434743
MRE11A	0.43918	0.331664	0.58155	6.56207e-08
CHFR	0.381223	0.279184	0.520556	1.20054e-08
CSNK2B	0.450862	0.321248	0.632771	1.6288e-05
ARHGAP25	0.51505	0.402121	0.659692	7.81799e-07
PLXDC2	0.423309	0.325799	0.550004	1.60075e-09
P4HA2	0.199892	0.1312	0.304549	2.20821e-12
STUB1	0.499528	0.386604	0.645437	5.95198e-07
NHEJ1	0.456045	0.348301	0.597119	7.73166e-08
PLCB1	0.461363	0.357458	0.595471	2.36653e-08
EIF5A2	0.42121	0.323984	0.547613	1.41034e-09
DGCR14	0.52317	0.39129	0.699499	4.50621e-05
GRB10	0.563218	0.439331	0.722041	2.27867e-05
RRM1	2.69947	2.07581	3.51051	3.96774e-12
TYMP	0.395832	0.30356	0.516151	1.4428e-10
AK2	0.460464	0.35584	0.595851	3.00376e-08
ADH5	0.385371	0.294466	0.504338	7.71491e-11
INPP5E	0.486075	0.370504	0.637695	9.84233e-07
GPR101	0.559615	0.373787	0.837826	0.0113485
BLVRA	0.56609	0.441768	0.725399	2.62163e-05
ATF6B	0.660646	0.516787	0.84455	0.00251786
WFDC2	10.1791	6.48657	15.9737	0
EHD4	0.428305	0.329821	0.556196	2.42481e-09
DLX3	0.536436	0.398279	0.722518	0.000138779
RUFY1	0.693398	0.524069	0.917438	0.0226565
PDLIM1	0.496234	0.386322	0.637417	2.47228e-07
DTX1	0.493425	0.372878	0.652943	3.51254e-06
DNAJB2	0.62247	0.489079	0.792241	0.000361894
SOCS3	0.638539	0.482625	0.844821	0.00432772
PYGL	0.458835	0.354369	0.594098	2.78463e-08
EIF3G	0.570746	0.448909	0.72565	1.85069e-05
PCBP1	0.46789	0.361989	0.604774	4.90284e-08
ELL	0.542976	0.3959	0.744689	0.000461112
VPS4A	0.543171	0.424339	0.69528	5.49394e-06
UBL4A	0.516585	0.402432	0.663119	1.1048e-06
DYNLL2	0.457805	0.354239	0.591649	2.03086e-08
CD59	5.20839	3.53859	7.66616	0
FABP1	3.4334	2.48847	4.73712	2.02286e-12
HMBS	3.39866	2.54335	4.54161	1.15408e-14
MYSM1	0.401918	0.280818	0.575243	2.90254e-06
MLYCD	0.573213	0.437012	0.751862	0.000189997
ATP5J2	0.655091	0.482772	0.888917	0.0151125
FOXO3	0.675973	0.528148	0.865174	0.00474642
TMEM230	0.690739	0.509537	0.936379	0.0356573
PHF3	0.63548	0.46786	0.863154	0.00892643
HMG20B	0.615355	0.450508	0.840523	0.0056897
ARFGAP1	0.385998	0.290737	0.512472	6.66161e-10
POLE2	0.673479	0.478593	0.947724	0.0467392
DNM2	0.456065	0.352961	0.589286	1.70018e-08
DNAJA2	0.574194	0.429901	0.766919	0.000518554
MGA	0.405078	0.242056	0.677894	0.00161757
ELAVL1	0.574743	0.438055	0.754082	0.000208028
DNAJB6	0.551183	0.429933	0.706628	1.07295e-05
MAP1LC3B	0.471315	0.367486	0.60448	2.5945e-08
ERH	0.470794	0.363901	0.609086	6.86809e-08
DAPP1	0.410182	0.311741	0.53971	2.36754e-09
ITGAL	0.623221	0.463194	0.838533	0.0045607
UBE2V1	0.586935	0.459052	0.750444	7.56618e-05
AHSA1	0.440985	0.341458	0.569521	3.82381e-09
RGS10	0.398883	0.304024	0.523338	4.9445e-10
TAGLN2	0.525946	0.410384	0.674049	1.86392e-06
DTX3L	0.514751	0.40031	0.661909	1.1458e-06
CHST9	1.60248	1.2573	2.04243	0.00042527
SMAP1	0.497002	0.386899	0.638437	2.64174e-07
EVL	0.737223	0.567239	0.958145	0.0455734
CLINT1	0.409901	0.31337	0.536167	1.03718e-09
SLCO5A1	1.44478	1.09069	1.91382	0.0225405
KIF16B	0.706435	0.54206	0.920656	0.0221854
AGFG1	0.438737	0.33842	0.56879	5.12042e-09
GGA3	0.502433	0.391135	0.645401	4.02932e-07
CRABP2	3.60897	2.66464	4.88794	0
PTP4A2	0.467461	0.362348	0.603067	3.7276e-08
JAK2	0.575041	0.451361	0.732611	2.85296e-05
PPARGC1A	0.408752	0.239803	0.696731	0.00268096
PCDHGB1	0.578461	0.375731	0.890576	0.0275357
DLX4	0.492714	0.380635	0.637795	4.28227e-07
CBL	0.453251	0.349344	0.588064	2.18964e-08
TPK1	0.501363	0.381126	0.659533	3.63659e-06
BPGM	5.17049	3.68806	7.24879	0
SMAD4	0.620404	0.48764	0.789314	0.000319264
RPS6KA1	0.496076	0.38181	0.64454	8.06337e-07
SHMT1	0.608108	0.476904	0.775409	0.000197035
EGFLAM	1.51827	1.17601	1.96015	0.00353088
AARS	0.43093	0.33199	0.559356	2.94376e-09
ACAP2	0.446947	0.342226	0.583712	2.75764e-08
ANAPC10	0.612393	0.4655	0.805639	0.00129436
CCM2	0.426135	0.328289	0.553145	1.84604e-09
SARS2	0.505942	0.393773	0.650062	5.42572e-07
ETS2	0.406111	0.297766	0.553878	8.51849e-08
ARRDC3	1.56536	1.235	1.98408	0.000626942
MRRF	0.427835	0.320284	0.571503	6.45303e-08
SRI	0.661244	0.518951	0.842552	0.00222735
SNAP29	0.450097	0.342398	0.591672	7.28187e-08
IGBP1	0.580455	0.454611	0.741136	4.68608e-05
TRIB2	0.563967	0.380715	0.835424	0.0102036
TMEM57	0.648505	0.48961	0.858967	0.00627148
KAT2B	0.66167	0.487362	0.89832	0.0182535
APOF	2.84287	2.10235	3.84421	2.03384e-10
TRA2B	3.44057	2.56201	4.62039	1.15408e-14
CDKN2D	0.399325	0.306243	0.520699	2.1251e-10
TAPBP	0.648273	0.507166	0.828641	0.00150539
CBR1	3.269	2.37891	4.49213	8.09737e-12
CAPN3	0.412075	0.297952	0.569912	4.66618e-07
PDLIM4	0.323677	0.201876	0.518965	1.15216e-05
ORC6L	0.60852	0.42883	0.863504	0.0125834
ARL1	0.572483	0.441116	0.742972	9.48779e-05
PAX4	0.49954	0.330502	0.755034	0.00264362
CCDC50	0.519904	0.403454	0.669966	2.06003e-06
STAMBPL1	0.513425	0.392783	0.671122	4.72719e-06
RAB22A	0.615159	0.480286	0.787905	0.000368984
MAX	0.373883	0.285064	0.490377	2.78902e-11
EDF1	0.658178	0.502799	0.861575	0.00582073
TPRKB	0.459158	0.349703	0.602873	1.36951e-07
ARF6	0.626862	0.487261	0.806459	0.000815735
MOB1A	0.384514	0.291092	0.507917	2.78361e-10
CDC25B	0.590156	0.450892	0.772435	0.000379659
LYPLAL1	0.67759	0.488859	0.939183	0.0399923
PAIP1	0.51006	0.338529	0.768506	0.00336814
CACYBP	0.535681	0.416924	0.688265	4.66143e-06
ARL11	0.379511	0.287177	0.501531	1.72776e-10
IST1	0.448525	0.346978	0.579792	8.84918e-09
MPG	0.60347	0.455678	0.799197	0.00121334
ANKRD27	0.616026	0.446867	0.849219	0.00758716
PPIH	0.453344	0.349834	0.587481	1.90602e-08
PMVK	0.391601	0.300348	0.51058	8.71205e-11
NXF1	0.633775	0.474748	0.846072	0.00499668
NTMT1	0.46647	0.291228	0.747161	0.00391757
CHP1	0.752444	0.592304	0.955881	0.0406431
PLEKHA1	0.454106	0.335225	0.615145	1.67392e-06
SIRT5	0.699032	0.525829	0.929286	0.0291145
HNRNPA1	0.60562	0.475413	0.771489	0.00016213
MAPRE1	0.396765	0.302727	0.520014	3.34777e-10
STAU1	0.662146	0.515746	0.850104	0.00320773
CLIC5	1.78333	1.37618	2.31095	4.44535e-05
RPL30	1.37783	1.083	1.75292	0.0201776
PRKAR1B	0.649303	0.499375	0.844245	0.00331185
GLRX2	0.405672	0.304632	0.540225	6.6178e-09
OTUB2	0.465081	0.347071	0.623217	1.45966e-06
GABARAPL2	0.447797	0.345878	0.579747	1.01474e-08
NUDT16L1	0.560116	0.435982	0.719593	2.23194e-05
TAX1BP3	0.522563	0.409634	0.666624	9.07699e-07
SH3GL2	0.54996	0.429581	0.704073	8.79277e-06
VPS24	0.557604	0.437019	0.711461	1.07743e-05
PBRM1	0.564069	0.409886	0.776249	0.00125033
CDKN2C	0.710173	0.540025	0.933929	0.0302934
RAD23B	0.479513	0.373071	0.616325	6.69466e-08
THRA	0.378903	0.259504	0.553239	2.3746e-06
FKBP6	0.515299	0.390923	0.679246	1.05045e-05
CKS1B	0.607621	0.468829	0.787501	0.000502085
CYTH2	0.587033	0.391177	0.88095	0.0221803
CALCOCO2	1.86591	1.31443	2.64878	0.00136527
PURA	0.599595	0.468333	0.767647	0.000164079
RHOG	0.449764	0.344202	0.587702	3.66816e-08
HPGDS	0.56873	0.444129	0.728287	2.91496e-05
RAD51L3	0.613794	0.475094	0.792986	0.000563612
UBASH3B	0.420921	0.318938	0.555516	9.2813e-09
NT5C	0.613419	0.479037	0.785498	0.000333703
PKN1	0.357957	0.270946	0.472911	1.26842e-11
TNFAIP8	0.366899	0.279775	0.481154	1.13256e-11
NIP7	0.487379	0.376455	0.630987	2.8942e-07
ARL3	0.494928	0.386036	0.634536	1.8006e-07
TRIM3	0.477238	0.369915	0.615698	8.51849e-08
EDN2	1.51433	1.18804	1.93023	0.00218149
MTHFD1	0.659912	0.518955	0.839154	0.00192038
ARAF	0.615526	0.474895	0.797803	0.000721699
OPHN1	0.52244	0.406312	0.671758	2.00101e-06
PDRG1	0.475303	0.368519	0.613029	6.97489e-08
GCA	0.650969	0.504739	0.839565	0.00252717
TMOD1	2.78775	2.02253	3.84248	4.06581e-09
ATG5	0.508266	0.390941	0.660801	2.07627e-06
PABPC4	0.480893	0.375092	0.616536	5.56649e-08
PSMB1	3.63272	2.62385	5.0295	3.20767e-13
NRBP1	0.457707	0.350046	0.598481	7.65053e-08
PPP2R1A	0.709773	0.556506	0.905253	0.0132743
ARFIP2	0.530229	0.404596	0.694874	1.68741e-05
NAT1	0.689781	0.523884	0.908212	0.0183207
TRDMT1	0.551592	0.423305	0.718757	3.92205e-05
CRAT	0.439536	0.339009	0.569873	5.60333e-09
ARRB1	0.379393	0.288826	0.498359	6.99878e-11
RPE	0.494227	0.38212	0.639224	4.40552e-07
GNAI3	0.6646	0.499569	0.88415	0.0118169
AHCYL1	0.329088	0.24847	0.435862	3.72108e-13
CSNK1G2	0.370436	0.282604	0.485564	1.61733e-11
KLC1	0.575179	0.450169	0.734903	3.61412e-05
PANK3	0.419123	0.319881	0.549153	3.16694e-09
OLA1	0.551196	0.429709	0.707031	1.12281e-05
GABARAPL1	2.05995	1.57449	2.69509	7.2018e-07
TST	1.84718	1.43223	2.38235	9.46288e-06
GDA	0.739991	0.568874	0.962578	0.0492804
RAD1	0.478757	0.344799	0.664759	4.02556e-05
DARS	0.451884	0.34653	0.589268	3.49599e-08
PACSIN1	0.50741	0.395371	0.651199	5.37931e-07
FLII	0.407191	0.313165	0.529448	3.18637e-10
SNRPA	0.683618	0.529516	0.882569	0.00849999
USP21	0.553068	0.404566	0.756079	0.000609055
CCBL2	0.560893	0.428825	0.733635	8.50348e-05
HOMER2	0.589236	0.461402	0.752488	7.89363e-05
DECR1	0.440147	0.339372	0.570847	6.15224e-09
SHMT2	0.572579	0.448667	0.730712	2.81082e-05
DIMT1	0.649296	0.477615	0.882689	0.0134727
PRMT3	0.516798	0.373694	0.714703	0.000212972
PIP4K2A	0.522326	0.405286	0.673164	2.46129e-06
KPNA4	0.372297	0.275777	0.502598	1.44508e-09
ACLY	0.529481	0.400459	0.700072	3.04935e-05
NEK7	0.466192	0.359262	0.604948	6.65388e-08
SH2D3C	0.478514	0.354256	0.646356	6.61811e-06
DPYSL3	0.409961	0.315045	0.533473	4.87946e-10
L3MBTL2	0.702289	0.552478	0.892724	0.00934064
HMG20A	0.694291	0.523245	0.921252	0.0247776
AP1G2	0.500662	0.389934	0.642833	3.36253e-07
ZNF175	0.640633	0.483177	0.849401	0.00499645
TOX3	0.62323	0.483827	0.802799	0.000738846
PIN4	0.443443	0.341766	0.575369	8.94734e-09
UBQLN4	0.521691	0.407551	0.667796	1.20501e-06
CIRBP	0.516421	0.405308	0.657994	4.95184e-07
PTGFRN	0.669244	0.520878	0.859872	0.00432772
PSMG3	0.708811	0.554467	0.906119	0.0138313
NDC80	0.539232	0.41657	0.698013	1.11749e-05
PLEKHA7	0.730217	0.568495	0.937946	0.0293251
MPP7	0.488791	0.367569	0.649993	3.86614e-06
FEV	0.417253	0.320863	0.5426	9.64629e-10
CYTH4	0.437707	0.334213	0.57325	1.71263e-08
RBM3	0.632083	0.500201	0.798738	0.000377179
BRDT	0.560601	0.395458	0.794708	0.0030341
CSDC2	1.57144	1.16497	2.11973	0.00753945
ILF3	2.66053	1.88722	3.75069	1.48371e-07
ZNF334	0.717842	0.541842	0.95101	0.0426036
SF1	0.556946	0.394868	0.78555	0.00230153
PRDM4	0.419973	0.322042	0.547685	1.89142e-09
TARBP2	0.497978	0.379275	0.653833	2.45378e-06
HNRNPM	0.648537	0.503965	0.834582	0.00208942
GPCPD1	0.544418	0.422688	0.701204	1.02969e-05
PIWIL1	0.63749	0.445593	0.91203	0.0291501
NLRP4	0.676983	0.506482	0.904881	0.0188521
NUDT3	0.427691	0.329562	0.555038	2.08587e-09
TPPP2	1.33517	1.04183	1.71111	0.0451403
ZNF329	0.669622	0.496162	0.903725	0.0195462
GMEB2	0.541122	0.409473	0.715098	5.68372e-05
ARHGAP30	0.75488	0.591925	0.962697	0.0468968
ACYP2	0.752506	0.593712	0.953771	0.0385967
EHBP1	0.653552	0.497195	0.859079	0.00574786
GRAP	0.42338	0.323553	0.554009	4.01638e-09
SLC5A5	0.666519	0.517743	0.858047	0.00423865
TESC	0.681348	0.536282	0.865655	0.00432631
BAG4	0.676882	0.521372	0.878776	0.00820756
SNX17	0.456556	0.353725	0.589281	1.55124e-08
TMOD2	0.43081	0.331675	0.559575	3.12803e-09
CASS4	0.571039	0.441005	0.739416	7.56618e-05
ECI2	0.560779	0.438372	0.717365	1.64774e-05
TMOD3	0.386818	0.294376	0.50829	1.68394e-10
NEDD9	0.674469	0.481132	0.945496	0.0450076
DDX6	0.499914	0.388419	0.643414	4.07267e-07
TWF1	0.582491	0.456758	0.742836	4.81493e-05
SV2A	0.714969	0.552453	0.925292	0.0234504
RDH16	0.687749	0.515357	0.917807	0.0239052
SAP30	0.69108	0.503757	0.94806	0.0444523
PAXIP1	1.62677	1.22311	2.16365	0.00223919
PPARA	0.688673	0.526702	0.900452	0.0146618
KIAA1279	0.437806	0.337654	0.567664	4.78303e-09
GCK	0.58011	0.447642	0.751777	0.00012891
KRT20	2.3098	1.72724	3.08883	1.0871e-07
SORBS3	1.24119	1.03005	1.4956	0.0464523
SRSF7	3.42651	2.46112	4.77058	8.66298e-12
EWSR1	2.60561	1.89387	3.58483	3.22542e-08
NPLOC4	0.438112	0.338203	0.567535	4.35512e-09
PARK2	0.534265	0.396324	0.720217	0.000130726
FRS2	0.49286	0.341378	0.711562	0.000483003
TSG101	0.481033	0.373829	0.61898	8.6435e-08
SLC6A14	0.479227	0.335845	0.683823	0.000165633
PSD	1.33598	1.05162	1.69723	0.0366548
RFK	1.37608	1.07147	1.76728	0.026589
EDC4	0.528823	0.409513	0.682892	4.61511e-06
PRKG1	0.310089	0.231087	0.416098	2.52398e-13
CETN2	0.480418	0.368287	0.626689	3.68215e-07
UNC45A	0.450105	0.347231	0.583456	1.49129e-08
VARS	0.763511	0.603383	0.966135	0.0490155
GLP1R	0.383996	0.263891	0.558765	2.6582e-06
BTC	0.314319	0.202507	0.487869	1.23818e-06
SECTM1	1.73573	1.33908	2.24989	0.000106475
REG1A	2.72137	2.00397	3.69558	1.83271e-09
BCL2L2	0.629631	0.457582	0.86637	0.0106775
FIGF	4.84839	3.38665	6.94103	0
FAM3D	1.90388	1.48501	2.44089	1.83824e-06
CSH1	0.452931	0.347974	0.589546	3.14447e-08
NEGR1	0.696293	0.54676	0.88672	0.00811077
LUM	1.49689	1.154	1.94166	0.0059176
SMOC1	2.19655	1.55262	3.10754	3.28308e-05
SERPINA10	0.155134	0.107976	0.22289	0
FLRT2	1.78508	1.3632	2.33752	8.80464e-05
FLRT3	1.48362	1.16027	1.89708	0.00427175
DSC2	6.07332	4.01796	9.18011	0
LTBP4	2.33157	1.74076	3.12289	9.1642e-08
WNT3A	0.613114	0.472021	0.796381	0.000722946
SHANK3	0.674088	0.527684	0.861112	0.00411322
WNT5A	1.3371	1.04595	1.70929	0.0417304
CYB561D1	1.46142	1.11942	1.9079	0.012351
FH	1.4377	1.13104	1.8275	0.00740905
RNF34	0.568153	0.393455	0.820417	0.00635229
PCSK1	2.72481	2.03696	3.64494	2.43929e-10
ATP1B1	0.554222	0.431507	0.711836	1.51902e-05
DERL1	0.502978	0.389908	0.648837	6.53901e-07
DEFB4A	1.76021	1.35829	2.28107	6.79713e-05
SPINK2	1.50494	1.18307	1.91437	0.00234668
RNF41	0.579859	0.438854	0.766168	0.000388713
TMEM132D	2.09951	1.63035	2.70368	6.44205e-08
TMEM167B	0.534379	0.344696	0.828445	0.0119491
MAN1C1	1.39415	1.09199	1.77993	0.0173327
SLC14A1	0.603615	0.452447	0.805291	0.00165821
PARVA	1.39904	1.08847	1.79824	0.0195462
DIXDC1	0.545569	0.377813	0.787813	0.00322002
SF3B4	0.547364	0.408977	0.732578	0.000167189
USP8	0.472646	0.366615	0.609343	5.36606e-08
TOR4A	0.52084	0.397708	0.682094	8.94629e-06
PXDN	15.1222	9.02186	25.3475	0
NEURL4	0.467832	0.309172	0.707912	0.000939539
HDHD2	0.473603	0.366891	0.611353	6.72062e-08
ITPKA	0.454079	0.344991	0.59766	1.16842e-07
GSTK1	0.466925	0.362156	0.602002	3.33376e-08
UBE2D4	0.669536	0.527319	0.850108	0.0026447
LTB4R	0.443902	0.34247	0.575376	8.20591e-09
FAM171A2	0.45542	0.323941	0.640263	2.31999e-05
TCEA2	0.609773	0.46378	0.801723	0.00113433
CNOT1	0.471873	0.365572	0.609082	5.78999e-08
TMEM87B	0.525551	0.398943	0.692338	1.87207e-05
ARFIP1	0.516251	0.401449	0.663882	1.28458e-06
MPP6	0.698714	0.524349	0.931063	0.0304038
PDE6D	0.705255	0.546015	0.910936	0.0169429
HSPA9	0.743514	0.584448	0.945872	0.0331792
CERS5	0.481578	0.327083	0.709049	0.000633701
HMGCS1	2.20227	1.69	2.86981	3.86027e-08
EIF3J	0.461786	0.357904	0.595819	2.36118e-08
F8	1.93563	1.47561	2.53907	7.78007e-06
SLC35G2	0.708769	0.545804	0.920392	0.0215751
ARL6IP5	0.402334	0.306187	0.528671	8.96786e-10
ATP2A3	0.578523	0.386146	0.866741	0.0179597
SATB1	0.520975	0.376226	0.721415	0.00027297
EMC4	0.70145	0.538093	0.914399	0.0195474
NAP1L2	0.449425	0.342173	0.590294	6.40235e-08
HMHA1	0.451362	0.347178	0.58681	2.37328e-08
HTR2A	0.600641	0.461369	0.781953	0.000463622
PVRL3	0.455926	0.271494	0.765645	0.00734014
HTR6	1.73614	1.18288	2.54819	0.0113894
RBL2	1.75006	1.36699	2.24047	3.35644e-05
SSU72	0.516366	0.394863	0.675257	5.9267e-06
HDLBP	0.571737	0.444322	0.735691	5.02939e-05
PSMD11	0.454527	0.351975	0.586957	1.37776e-08
ARPC3	0.684827	0.538132	0.871513	0.00524438
RND1	1.39177	1.07745	1.79777	0.0246053
DVL2	0.549967	0.420782	0.718814	4.4115e-05
ABLIM3	0.527113	0.409521	0.678472	3.04924e-06
APAF1	0.64354	0.495453	0.835888	0.00255381
RACGAP1	2.00934	1.52305	2.65089	3.62737e-06
REXO2	0.623753	0.48739	0.798268	0.000531843
GGA1	0.512532	0.4003	0.656232	6.18996e-07
RAB27B	0.679673	0.497595	0.928377	0.0320356
NHP2L1	0.709701	0.526079	0.957416	0.0492228
RFESD	2.92277	2.16887	3.93874	4.17581e-11
GTF2I	0.627324	0.421435	0.933796	0.0437631
MAGEA10	0.593087	0.459184	0.766037	0.000204977
NCK2	0.453908	0.350033	0.588608	2.17978e-08
MAD1L1	0.51347	0.342829	0.769047	0.0032064
AP2A2	0.526844	0.411961	0.673765	1.60686e-06
PPP2R5A	0.427479	0.329057	0.555339	2.36051e-09
MLL2	0.653555	0.457178	0.934284	0.0403496
NADK	1.36408	1.07688	1.72789	0.0220749
GRB14	0.37217	0.271634	0.509917	7.50453e-09
RBBP5	0.625714	0.45066	0.868766	0.011985
ZYX	0.455962	0.351483	0.591496	2.72882e-08
NAP1L1	0.432111	0.331102	0.563936	6.51626e-09
USO1	0.41613	0.320512	0.540273	6.68708e-10
HGS	0.365674	0.276969	0.482787	2.99922e-11
TOM1L1	0.257309	0.173759	0.381033	2.14525e-10
ROCK2	0.583141	0.457043	0.744028	5.18849e-05
PNKP	0.509984	0.396939	0.655225	7.34805e-07
PDGFC	0.684754	0.517792	0.905552	0.0178439
PPP2R3A	1.39353	1.05788	1.83569	0.0377715
HSPA6	0.635625	0.482919	0.836618	0.00321845
INHBB	3.9969	2.86966	5.56694	1.15408e-14
NAB2	0.512526	0.356209	0.737439	0.00091936
CSNK2A2	0.584521	0.408629	0.836126	0.00799428
CSF1R	1.60192	1.25694	2.04157	0.000427435
IL5RA	1.44683	1.13095	1.85093	0.00800724
CAPSL	0.555832	0.386172	0.80003	0.00406702
SLC5A8	0.606641	0.472888	0.778225	0.000265482
WISP1	0.487468	0.366151	0.648981	3.88547e-06
KIAA0319L	0.496252	0.357227	0.689381	0.0001012
SEC22A	0.527342	0.404702	0.687147	9.0202e-06
FCN2	0.627225	0.493365	0.797404	0.000427234
PAK4	0.494904	0.386478	0.633747	1.55224e-07
ERP29	0.388242	0.296417	0.508512	1.21918e-10
IL12B	1.53561	1.19342	1.97591	0.00230584
RAP1GAP	0.655546	0.471484	0.911465	0.0258908
CUL4B	0.612418	0.472988	0.792949	0.000593321
CROT	0.43928	0.337588	0.571603	8.7864e-09
APOBEC3G	0.438853	0.338755	0.56853	4.7117e-09
NAB1	0.716366	0.552919	0.928129	0.0250424
MCF2L	0.593482	0.443626	0.793959	0.00125369
CAND1	0.683424	0.536344	0.870836	0.00524039
IFI16	1.41294	1.10551	1.80588	0.0132997
SPSB1	0.544466	0.402351	0.736778	0.000259392
SULT1A3	0.364096	0.276487	0.479465	1.60674e-11
NUDT12	0.689438	0.537876	0.883707	0.00807911
COL4A3BP	0.515389	0.403429	0.65842	6.07118e-07
GNPNAT1	0.525811	0.410795	0.673028	1.62184e-06
DAPK1	0.441797	0.339219	0.575394	1.25255e-08
LAP3	0.495314	0.386387	0.634949	1.83189e-07
KIF3A	0.571775	0.442385	0.73901	6.94162e-05
TOLLIP	0.457426	0.354039	0.591005	1.89723e-08
TXNRD1	0.485869	0.375985	0.627867	2.11027e-07
KPNA6	0.467375	0.36154	0.604192	4.76798e-08
TTL	0.554532	0.432332	0.711273	1.38374e-05
PPFIA1	0.417461	0.320702	0.543413	1.14654e-09
ARHGEF1	0.445772	0.344318	0.57712	8.37225e-09
RGS18	0.401487	0.308144	0.523107	2.36791e-10
CRYZ	0.654084	0.51363	0.832945	0.00160528
LANCL1	0.544509	0.42376	0.699665	8.48486e-06
NMRAL1	0.496987	0.384567	0.64227	5.00628e-07
NSF	0.490446	0.378551	0.635415	3.95477e-07
ADSSL1	0.731756	0.576722	0.928465	0.0222219
PAPSS1	0.35469	0.270034	0.465887	2.98147e-12
S100A11	1.66573	1.29611	2.14077	0.000216309
DHX58	0.615007	0.426978	0.88584	0.0200928
TANK	0.350372	0.265165	0.462959	4.97427e-12
IL17F	0.600945	0.425749	0.848235	0.0090911
COPS2	0.455245	0.349942	0.592235	3.53139e-08
EEA1	0.555057	0.418053	0.73696	0.000155907
BDNF	0.335766	0.252994	0.445619	1.49409e-12
IL1RAP	0.6151	0.475552	0.795597	0.000633799
IL15RA	3.36693	2.41011	4.70362	2.66743e-11
CD5	0.603797	0.440498	0.827633	0.00438443
PKP2	0.45446	0.349448	0.59103	3.22666e-08
ITSN1	0.44778	0.334588	0.599265	3.71554e-07
IL18R1	1.81431	1.39965	2.35183	2.59861e-05
TLN2	0.398847	0.305723	0.520338	2.15747e-10
SEPHS1	0.48823	0.380038	0.627224	1.3248e-07
IGFBP6	1.75441	1.32416	2.32445	0.000284313
DEF6	0.616468	0.483571	0.785888	0.000297012
CBR3	0.557761	0.430011	0.723463	4.01406e-05
HBEGF	0.493919	0.383086	0.636817	3.09809e-07
CARS	0.666367	0.525008	0.845788	0.00229274
CNTFR	0.611008	0.479987	0.777793	0.000205428
RAP1GDS1	0.519836	0.40475	0.667645	1.47567e-06
MTHFS	0.46069	0.357419	0.593799	1.88347e-08
RELT	1.48641	1.07873	2.04816	0.0323256
S100A4	0.472056	0.36442	0.611483	8.79809e-08
C10orf54	0.652188	0.510022	0.833983	0.00181233
EFNA2	3.86117	2.7473	5.42666	3.05432e-13
IFNB1	0.370294	0.256774	0.534001	5.67725e-07
HHLA2	0.636062	0.440702	0.918025	0.0328703
IL1R2	0.584266	0.45349	0.752755	0.000110482
CD93	1.70614	1.31916	2.20664	0.000155907
HIST2H2BE	1.37347	1.08059	1.74573	0.0209909
YWHAB	0.396358	0.303006	0.518472	2.43467e-10
SCP2D1	2.00528	1.52953	2.629	2.25882e-06
PDCL2	0.686401	0.525761	0.896124	0.0131374
ANXA7	0.473364	0.36535	0.613312	1.01279e-07
HEXIM2	0.41967	0.320186	0.550065	3.51028e-09
RBP7	3.76079	2.74245	5.15726	1.15408e-14
MYL6B	1.49164	1.1436	1.94558	0.00776257
PTPN4	0.234997	0.168137	0.328443	0
SRXN1	0.644527	0.484141	0.858046	0.00649389
RAB6B	0.413328	0.317587	0.537932	7.12697e-10
RAB14	0.646835	0.488236	0.856953	0.00597931
RAB5C	0.402673	0.308832	0.525027	2.96262e-10
AGAP2	0.54075	0.419518	0.697014	8.66906e-06
VPS29	0.571149	0.425025	0.767511	0.000604473
UBE2E1	0.651464	0.512666	0.82784	0.00129089
RALA	0.417882	0.318283	0.548649	3.67536e-09
TRAPPC3	1.98233	1.45927	2.69287	4.3899e-05
FAM69C	0.675171	0.513566	0.887629	0.0115221
KIAA0040	0.432893	0.334403	0.560393	2.46741e-09
KRTAP24	1.70556	1.30153	2.23501	0.000337033
VOPP1	0.654857	0.504492	0.850039	0.00381289
SUMO3	0.44802	0.34739	0.577799	6.15224e-09
HRSP12	2.96772	2.21294	3.97993	1.02646e-11
DNAJC17	0.696587	0.546734	0.887514	0.00831919
RNF8	0.421108	0.317329	0.558827	1.82623e-08
SKIL	0.423117	0.325259	0.550418	1.84604e-09
PACSIN3	0.596931	0.445159	0.80045	0.0015801
EIF4B	0.550427	0.430273	0.704135	8.49032e-06
AKT2	0.473978	0.358397	0.626832	8.59888e-07
PTPN7	0.718315	0.552224	0.934363	0.0290336
C8G	0.505549	0.390805	0.653983	1.05695e-06
CRLF1	1.38674	1.09498	1.75624	0.0152274
ARHGAP5	0.483192	0.375387	0.621956	1.08152e-07
NETO1	1.55354	1.21431	1.98754	0.0012937
MESDC2	0.461322	0.358414	0.593778	1.67574e-08
CCDC134	0.556625	0.434801	0.712582	1.34318e-05
S100A5	0.452343	0.348581	0.586992	2.06861e-08
REG3A	3.40039	2.47202	4.67741	1.86189e-12
SCGN	1.39991	1.11341	1.76012	0.00955737
VWC2	5.03665	3.54944	7.147	0
AGO1	0.456428	0.351343	0.592943	3.33376e-08
MAD2L1	0.720622	0.546171	0.950793	0.0418843
CLIC4	0.43252	0.333983	0.560129	2.51044e-09
TXNL4B	0.432349	0.332713	0.561821	3.82381e-09
CPLX2	3.33655	2.40689	4.62529	1.26842e-11
AGO3	0.759425	0.598487	0.96364	0.0470254
GAP43	0.413128	0.316202	0.539764	1.23643e-09
GBP1	1.68957	1.31571	2.16968	0.000132612
SELM	7.49713	4.87324	11.5338	0
APOA5	0.67219	0.524332	0.861743	0.00440758
APOC1	0.395425	0.301117	0.519269	3.90324e-10
BMPER	1.72932	1.32066	2.26442	0.000219706
BRD2	0.554193	0.402367	0.763309	0.00087816
CPB1	1.3557	1.07236	1.71391	0.0238429
CTSE	1.29165	1.04459	1.59715	0.0375479
DDR2	2.08645	1.52645	2.85189	1.58272e-05
KL	0.623403	0.489614	0.793752	0.000388471
FABP2	1.52386	1.20183	1.93217	0.00141748
NRP2	1.57016	1.22861	2.00667	0.000906809
UNC5B	3.17315	2.32402	4.33251	1.01476e-11
GFER	0.739451	0.571989	0.955942	0.0431932
LCAT	0.630627	0.46418	0.856759	0.00778542
LDHA	0.459028	0.354134	0.59499	3.22666e-08
MAPK10	0.401589	0.307124	0.525109	4.06353e-10
LOXL3	0.380995	0.290242	0.500125	7.52613e-11
SRC	0.36717	0.27755	0.485728	5.01631e-11
PNP	0.544982	0.423871	0.700698	9.19326e-06
GM2A	11.7988	7.20617	19.3184	0
NT5E	1.83696	1.41144	2.39076	2.33822e-05
AMBP	2.30138	1.7432	3.03828	3.2502e-08
CD8A	2.4159	1.83795	3.17559	2.98145e-09
CNPY4	0.433362	0.334322	0.561742	3.05395e-09
CTHRC1	2.9603	2.23326	3.92403	1.5765e-12
LRP11	2.02445	1.53608	2.6681	2.58355e-06
PIN1	0.530491	0.413894	0.679936	2.59518e-06
REG3G	1.68785	1.31592	2.16489	0.000126635
FGFBP1	2.13119	1.60485	2.83016	8.89025e-07
ATRN	0.677232	0.518355	0.884804	0.0101986
LEFTY2	3.13064	2.29401	4.27238	1.60674e-11
NPTXR	2.10594	1.60834	2.7575	3.52012e-07
PRSS8	2.76471	2.06562	3.70039	1.49979e-10
BCHE	0.547162	0.425156	0.704181	1.14494e-05
SAA1	1.75539	1.37247	2.24513	2.80944e-05
GLIPR2	0.31536	0.234487	0.424125	9.08351e-13
PGAM2	0.378097	0.290184	0.492643	1.51519e-11
GSS	0.580525	0.448663	0.75114	0.000119462
DLD	0.543542	0.413275	0.71487	4.71303e-05
CSRP1	0.361992	0.267592	0.489695	6.32955e-10
EPHB4	2.35714	1.76599	3.14615	4.40108e-08
MSR1	3.47204	2.49955	4.82289	3.5718e-12
MDH2	0.473365	0.365356	0.613305	1.01279e-07
SLITRK1	1.50585	1.19964	1.89022	0.0011906
VIM	0.717265	0.555369	0.926354	0.0237115
KLK14	1.92801	1.49283	2.49005	2.32155e-06
PPP3R1	0.540264	0.423909	0.688556	2.99979e-06
PHGDH	0.584747	0.453712	0.753626	0.00011549
ANTXR2	0.241043	0.176344	0.329481	0
GUSB	0.66519	0.516938	0.855959	0.00396321
CCNA2	0.655847	0.474397	0.906698	0.0233028
RNASE3	1.93207	1.49534	2.49637	2.24016e-06
FBLN5	3.95389	2.76102	5.66211	2.11086e-12
FOLR2	1.57354	1.21899	2.03121	0.00140714
GPX1	4.11586	3.00646	5.63463	0
HTRA1	2.60064	1.99751	3.38587	2.97343e-11
HEXIM1	0.516131	0.402268	0.662222	1.01827e-06
MAPK9	0.642107	0.504561	0.817149	0.000916203
PKLR	1.7243	1.35593	2.19274	3.31328e-05
RPS6KB1	0.462256	0.357204	0.598204	3.48062e-08
LILRA2	1.33534	1.05908	1.68367	0.0305676
AKT1	0.425187	0.327687	0.551697	1.60075e-09
RBP4	2.229	1.68212	2.95368	1.50687e-07
SMOC2	2.90032	2.14458	3.92238	9.34062e-11
TAGLN	5.82413	3.87029	8.76432	0
TMEFF1	0.427213	0.323952	0.563387	1.52789e-08
COL10A1	1.39085	1.07115	1.80597	0.0282831
BRAF	0.431208	0.332024	0.560021	3.16694e-09
DKK2	0.343872	0.260938	0.453164	1.26281e-12
PGR	0.611174	0.480163	0.777931	0.000205821
TXLNA	0.652527	0.509139	0.836296	0.00204171
GPT	1.63937	1.24047	2.16655	0.00143186
FLT4	1.85146	1.4211	2.41215	1.96581e-05
IGF2R	0.605243	0.468833	0.781342	0.000360723
NID2	0.632584	0.496098	0.806619	0.00065452
WIF1	1.58623	1.20161	2.09397	0.00297571
AKR1B10	1.40757	1.10882	1.7868	0.0117055
GIP	1.55255	1.23198	1.95654	0.000577602
TREM2	2.22733	1.68834	2.9384	9.84799e-08
BPIFA2	0.691568	0.52798	0.905842	0.0167663
UNC5D	2.03745	1.54556	2.6859	2.13218e-06
FLT1	0.572752	0.399395	0.821353	0.00608511
ACVRL1	2.84157	1.90121	4.24703	1.70603e-06
PACAP	2.4121	1.84112	3.16017	2.07647e-09
NRXN3	1.59265	1.21672	2.08473	0.00193582
MYOC	2.232	1.68522	2.95618	1.3785e-07
A1BG	1.43182	1.11655	1.83611	0.0110487
NUDT2	0.52001	0.408279	0.662319	6.25984e-07
FADD	0.318499	0.236525	0.428884	1.69823e-12
GLRX3	0.628999	0.493766	0.80127	0.000524639
GPN1	0.522736	0.400262	0.682686	8.06268e-06
C1QTNF9	0.586299	0.407236	0.844097	0.00978781
AKR1B1	0.700194	0.552593	0.88722	0.00774659
GSN	0.417115	0.320414	0.543	1.11672e-09
LRP10	3.97753	2.78458	5.68156	1.19953e-12
RSPO1	1.86215	1.36893	2.53307	0.000239098
ENO3	1.56734	1.2181	2.0167	0.00134454
APOA1BP	0.457594	0.352875	0.59339	3.00915e-08
COL6A2	1.67037	1.25235	2.2279	0.0013571
HDGF	1.35183	1.06183	1.72103	0.0304469
RAC3	0.352936	0.267637	0.465421	4.95586e-12
REG1B	2.50864	1.88249	3.34304	3.73991e-09
DEFA5	1.67159	1.29621	2.15569	0.000239861
NME4	0.539265	0.421738	0.689544	3.84162e-06
FHL1	0.470234	0.313272	0.70584	0.000794209
CDCP1	1.98579	1.52044	2.59355	2.25882e-06
DOK1	0.629879	0.495749	0.800299	0.000470234
CFHR3	0.567037	0.361657	0.889049	0.0285255
MAPRE2	0.444656	0.34381	0.575081	6.53394e-09
RAB2A	0.535534	0.415077	0.690947	6.64784e-06
RCN3	1.62411	1.15187	2.28996	0.0131335
NANP	0.671751	0.502675	0.897697	0.0162471
TAF15	0.545505	0.426933	0.697009	5.46686e-06
PCTK1	0.401161	0.30713	0.52398	3.24865e-10
MAGOHB	0.701366	0.554585	0.886996	0.00752178
MSRB2	0.576394	0.409429	0.811449	0.00411041
PHPT1	3.63251	2.6579	4.96451	3.29932e-14
RAB4A	0.409029	0.314018	0.532788	5.09587e-10
ADAMTSL1	1.44138	1.08292	1.91848	0.0262505
CADM2	1.38127	1.07038	1.78244	0.0277982
RNASET2	1.77115	1.35032	2.32314	0.000122619
SEMA4A	0.757859	0.596878	0.962258	0.0459573
GSTA1	1.34823	1.05391	1.72474	0.0361478
S100A8	1.40309	1.12827	1.74486	0.00581243
BLVRB	3.6422	2.70773	4.89918	0
HSPE1	0.540485	0.421919	0.692368	4.90901e-06
IRF3	0.467085	0.362349	0.602095	3.31178e-08
KIR2DS4	0.398761	0.215627	0.737434	0.00819419
KIR2DL3	1.5184	1.18965	1.938	0.00215704
DCLK1	2.80645	2.08054	3.78562	2.38709e-10
DDOST	0.645418	0.504693	0.825381	0.00136527
ANXA3	0.728845	0.570453	0.931216	0.0246732
ANXA4	0.431286	0.332227	0.559882	3.05395e-09
PPBP	0.371734	0.283778	0.486952	1.70728e-11
CALCB	1.49691	1.18329	1.89364	0.00210236
MAP2K6	0.41416	0.312031	0.549714	9.89201e-09
BAG1	0.638721	0.500855	0.814536	0.00087816
CLPP	0.578909	0.445881	0.751625	0.000136378
RAB5A	0.524397	0.409059	0.672255	1.70603e-06
OGN	1.77154	1.3733	2.28527	3.9739e-05
LCP1	0.641885	0.497006	0.828996	0.00187756
AASDHPPT	0.467935	0.363276	0.602745	3.2658e-08
GUK1	0.568394	0.444806	0.726319	2.41287e-05
CNPY3	2.02508	1.55814	2.63195	6.99052e-07
KREMEN1	1.74014	1.35863	2.22879	4.23071e-05
ACADM	0.469008	0.363139	0.605743	4.90758e-08
STOML1	0.392252	0.297008	0.51804	6.21288e-10
ZADH2	0.440996	0.341366	0.569704	3.97998e-09
FDCSP	0.630711	0.480374	0.828098	0.00244115
AIDA	0.523769	0.407653	0.672959	2.04561e-06
SYNJ2BP	0.680296	0.510073	0.907325	0.0195462
CHMP2B	0.497108	0.386531	0.639319	3.04185e-07
SYT4	0.421228	0.322027	0.550989	3.13408e-09
ABHD10	0.420459	0.323549	0.546396	1.22852e-09
AKR1C3	1.57645	1.24142	2.00189	0.000564534
UBE2K	0.495847	0.386105	0.636781	2.34768e-07
STARD5	0.664242	0.519537	0.849251	0.00291082
PFKM	0.580912	0.449908	0.750061	0.000106475
RBM17	0.456664	0.352606	0.591429	2.37374e-08
HMOX1	0.599096	0.46866	0.765834	0.000144498
ACOT8	0.535213	0.411996	0.695281	1.15469e-05
ACADSB	0.684447	0.536064	0.873902	0.00588181
UCHL5	0.558161	0.418787	0.743918	0.000222921
CETN3	0.49445	0.364967	0.669872	2.12409e-05
UFD1L	0.477612	0.371162	0.614591	6.56207e-08
TES	0.485562	0.324587	0.726373	0.00124645
AK4	0.619774	0.468853	0.819277	0.00212253
ALPI	0.607958	0.469754	0.786822	0.000472344
HARS	0.423054	0.324664	0.551261	2.30537e-09
EGFL6	0.68484	0.53339	0.879294	0.00735244
ACSF2	0.43784	0.338062	0.567067	4.13581e-09
DHRS9	0.549628	0.416323	0.725615	8.43969e-05
SUFU	0.473455	0.346541	0.646848	1.08723e-05
YEATS4	0.276652	0.175321	0.436549	2.07155e-07
SH3BGRL3	0.419958	0.324516	0.543471	6.18908e-10
SIRT3	0.615919	0.414562	0.915079	0.0343149
RPP30	0.592509	0.381137	0.921104	0.0410316
NMI	0.497987	0.388501	0.638328	2.26115e-07
ANXA11	0.375141	0.284371	0.494885	8.18864e-11
RAB21	0.414195	0.316332	0.542334	1.84604e-09
HSPA13	1.78009	1.35529	2.33804	0.000115403
GIF	1.45706	1.15253	1.84205	0.00425372
CA5B	0.621891	0.446132	0.866894	0.011899
ACOT13	0.490646	0.38063	0.63246	2.34394e-07
TRIP10	0.439222	0.337101	0.572278	1.03511e-08
CD46	1.34012	1.04239	1.72289	0.0451403
COMMD9	0.494265	0.385502	0.633714	1.71186e-07
TBCB	0.48299	0.374064	0.623637	1.50687e-07
BTN3A3	2.50565	1.87298	3.35203	6.15224e-09
2006-09-01	0.485519	0.369444	0.638062	1.10838e-06
OVCA2	0.443879	0.343767	0.573147	4.87465e-09
UGT1A1	0.532345	0.396576	0.714594	9.3704e-05
PPP1R1A	2.6434	1.93131	3.61805	1.18721e-08
IDI1	0.706363	0.556099	0.89723	0.0104551
WWOX	0.321949	0.215846	0.48021	1.72308e-07
SAR1A	0.385541	0.293321	0.506754	1.53153e-10
CHMP2A	0.408608	0.313371	0.53279	5.72305e-10
UBE2S	0.637005	0.50028	0.811097	0.000743911
GABARAP	1.89612	1.4798	2.42955	2.03464e-06
IVD	0.400663	0.308388	0.520547	1.40825e-10
HADH	0.470144	0.363288	0.608429	6.73896e-08
RRAS	0.74602	0.585117	0.95117	0.0374484
RAB11A	0.410505	0.313457	0.537598	1.30552e-09
FIS1	0.495257	0.384552	0.637832	3.05528e-07
TP53I3	0.704708	0.554681	0.895313	0.00996279
CRYBB1	0.742902	0.584679	0.943941	0.0316128
ARG2	0.572801	0.432875	0.757958	0.000303346
DCTD	0.424928	0.326754	0.552599	2.10875e-09
CAB39	0.399786	0.306572	0.521342	2.24889e-10
WDR5	0.685186	0.527438	0.890115	0.0109489
RHOC	0.539031	0.420946	0.690241	4.31143e-06
SNUPN	0.481183	0.374668	0.61798	6.95532e-08
PCNP	0.485359	0.376647	0.625448	1.46475e-07
NAPG	0.484533	0.375936	0.624501	1.40543e-07
SNRPD3	0.606223	0.450004	0.816673	0.00265206
PECR	0.560618	0.426684	0.736594	0.000111285
RAB32	0.396768	0.302228	0.520881	4.32627e-10
MAP1LC3A	0.74174	0.583146	0.943466	0.0314521
MMAB	0.545205	0.425083	0.699271	7.53801e-06
GGPS1	0.425918	0.315199	0.575527	1.71445e-07
ECHS1	0.451249	0.348902	0.583618	1.23139e-08
HPCAL1	0.59399	0.445272	0.792378	0.00113433
ALDH5A1	0.667411	0.523998	0.850074	0.00279304
LSM1	0.460024	0.342129	0.618544	1.36738e-06
PGLS	0.506474	0.394155	0.6508	5.69484e-07
NANS	0.753581	0.594036	0.955977	0.0405151
PNPO	0.669096	0.526298	0.850639	0.00274984
SDCBP	3.38248	2.51735	4.54492	3.29932e-14
NIT2	0.449956	0.347852	0.58203	1.10744e-08
BPHL	0.554081	0.415978	0.738035	0.000178212
BPNT1	0.465421	0.36169	0.598902	2.33416e-08
NCALD	0.537327	0.402916	0.716577	8.2308e-05
SUGT1	0.439946	0.339466	0.570167	5.52267e-09
FAHD1	0.492495	0.382732	0.633738	2.24305e-07
MLF1	0.307643	0.222978	0.424454	1.76723e-11
NMT2	0.641262	0.502722	0.817981	0.000998127
RERG	0.718366	0.53914	0.957171	0.0477065
EEF1D	0.490412	0.379403	0.633901	3.09119e-07
IDI2	1.36721	1.05634	1.76956	0.0362701
S100A16	3.82203	2.80133	5.21465	0
CLIC2	8.2409	5.54836	12.2401	0
PPCS	0.491579	0.383017	0.630912	1.53288e-07
DRG1	0.447236	0.345081	0.579633	1.1069e-08
PPME1	0.72367	0.56984	0.919028	0.0179959
NAA10	0.506807	0.394965	0.650321	5.03932e-07
PCMT1	0.663325	0.465995	0.944215	0.0456817
IRAK4	0.446854	0.345505	0.577933	8.13062e-09
UBE2V2	0.532388	0.415613	0.681973	2.80621e-06
ASF1A	0.531694	0.398044	0.710221	6.77062e-05
PDCD6IP	0.402525	0.308544	0.525132	3.18404e-10
VAT1	0.701721	0.546267	0.901414	0.0129314
NAE1	0.625302	0.467221	0.83687	0.00410716
SARS	0.416193	0.317107	0.546238	3.02238e-09
SMS	0.519766	0.377951	0.714793	0.000186275
RTN4IP1	0.467335	0.362507	0.602478	3.41804e-08
TSSC4	0.60169	0.465845	0.777151	0.000312791
LDLRAP1	0.486921	0.376593	0.629571	2.41728e-07
TARS	0.453557	0.347627	0.591766	4.27728e-08
GATM	0.680259	0.534703	0.865438	0.00438089
CARD18	2.63643	1.93412	3.59375	8.30437e-09
RANBP1	0.679877	0.534357	0.865025	0.00433466
MORF4L1	0.690174	0.518594	0.918522	0.0239004
HBQ1	0.71615	0.546196	0.938985	0.0329808
TCEA1	2.01871	1.55838	2.61502	5.65282e-07
ADH6	0.381342	0.2913	0.499216	5.07994e-11
UBE2F	0.578583	0.453369	0.73838	4.03586e-05
GCLM	0.759012	0.599387	0.961147	0.0446294
THG1L	1.76033	1.35047	2.29458	9.96299e-05
CNRIP1	3.77301	2.78722	5.10745	0
SRA1	0.411478	0.315215	0.537138	9.14562e-10
SH3GLB2	0.699926	0.551404	0.888452	0.00817316
COX5A	0.546354	0.427226	0.698699	6.24639e-06
NOP16	0.5756	0.409807	0.808468	0.00374282
PIP4K2B	0.566079	0.440561	0.72736	3.23566e-05
PGP	0.746956	0.585688	0.952627	0.03861
HSPC159	0.356415	0.268372	0.473343	2.51365e-11
CMPK1	0.485044	0.374341	0.628486	2.621e-07
CYB5R1	0.686075	0.509171	0.92444	0.0282474
CARD17	0.591894	0.417187	0.839764	0.00802045
CRIP1	0.697882	0.55038	0.884915	0.00734551
DTD2	0.542504	0.424216	0.693776	4.8279e-06
CCL15	2.32346	1.78887	3.01782	3.01908e-09
CDKN1A	0.666604	0.522457	0.850521	0.00291771
SOX2	0.54358	0.412115	0.716982	5.73724e-05
MRAS	0.429864	0.277649	0.665529	0.000466483
CAPNS1	0.549403	0.428653	0.704169	9.35491e-06
PURB	0.579472	0.453141	0.741023	4.97054e-05
NRGN	0.357641	0.268011	0.477248	6.13234e-11
PPA2	0.453759	0.348743	0.590398	3.22341e-08
STXBP6	0.650971	0.478428	0.88574	0.0144334
CS	0.497776	0.386204	0.64158	4.02788e-07
ASRGL1	0.641227	0.494973	0.830695	0.00209453
SH3GL3	0.533999	0.416958	0.683895	3.07732e-06
PDHX	0.543923	0.424868	0.696341	5.85661e-06
MTHFD2	0.663539	0.520736	0.845503	0.00244352
JMJD6	0.517348	0.3995	0.66996	2.71584e-06
SNX5	0.429075	0.330048	0.557815	3.01187e-09
PGM2	0.448426	0.302392	0.664985	0.000213608
GMDS	1.44511	1.11539	1.87231	0.0124435
PSAT1	1.42458	1.12294	1.80724	0.00858591
RDX	0.472748	0.364745	0.612732	1.00371e-07
MYL3	1.47413	1.13746	1.91045	0.00813375
COMT	0.350843	0.261112	0.471411	7.58023e-11
FKBP3	0.378199	0.287122	0.498166	9.19124e-11
PSMD10	0.373885	0.271416	0.51504	1.55982e-08
ST13	1.73782	1.33233	2.26672	0.000152343
MAT2B	0.648029	0.501865	0.836762	0.00236816
ADPRH	0.628375	0.467487	0.844634	0.00523672
AKR1C4	1.39075	1.09512	1.76619	0.0155519
AKAP7	0.567578	0.421217	0.764795	0.000588625
ALKBH3	0.420445	0.320375	0.551772	4.39792e-09
AMMECR1L	0.533166	0.409412	0.694329	1.23548e-05
AMPD2	0.4768	0.367923	0.617896	1.3785e-07
AP1S2	0.462462	0.356907	0.599235	4.08253e-08
ARF4	0.472876	0.366062	0.610858	6.86809e-08
ARF5	0.494353	0.340526	0.717668	0.000628727
ARL15	0.712253	0.557402	0.910124	0.0152274
ARL4D	1.51827	1.16702	1.97524	0.00474479
ARL6	0.420941	0.317578	0.557945	1.57041e-08
TBPL1	0.470967	0.356908	0.621477	5.59294e-07
UBXN2B	0.53549	0.409333	0.700529	2.02968e-05
PTGES2	0.513867	0.400117	0.659956	9.47269e-07
DDX19A	0.464335	0.35968	0.59944	3.16228e-08
INHBA	1.39455	1.05552	1.84249	0.0396763
CBX1	0.608612	0.448505	0.825874	0.00372288
PPIC	5.18683	3.6418	7.38733	0
HIST3H2BB	1.34518	1.05785	1.71054	0.0327154
EIF4A2	0.698546	0.545166	0.895078	0.0108111
ITLN1	3.76164	2.73283	5.17774	2.25255e-14
SAA2	1.6417	1.2727	2.11769	0.000414534
SGTB	0.686161	0.499759	0.942088	0.0406787
SERPINB13	1.81056	1.37279	2.38794	9.13463e-05
UBE2D2	0.594493	0.461698	0.765484	0.000181596
PRSS3	2.13994	1.62929	2.81064	2.67834e-07
CBX3	0.744887	0.580279	0.956191	0.0424464
AIF1L	2.18312	1.6602	2.87076	1.45553e-07
CEACAM8	1.49117	1.18713	1.87308	0.0016468
CNN2	0.404052	0.307949	0.530148	8.74077e-10
CLSTN2	1.53407	1.19139	1.9753	0.00244115
DSTN	0.373517	0.280083	0.498121	3.22662e-10
FABP12	0.452628	0.297431	0.688806	0.000637408
FGB	0.552361	0.427251	0.714107	2.27867e-05
GPR56	2.12739	1.59831	2.83159	1.1542e-06
GSTM4	0.639999	0.500152	0.818948	0.00111407
HS6ST3	0.30154	0.217798	0.41748	1.32604e-11
HDAC2	0.599383	0.470479	0.763604	0.000116356
HDGFRP3	1.62857	1.24041	2.13819	0.00126561
HRAS	0.475447	0.365011	0.619297	2.16443e-07
HSPA1B	3.11806	2.32154	4.18787	1.49409e-12
KIR3DL1	2.13526	1.65255	2.75897	4.88794e-08
EXOSC8	0.5263	0.398951	0.694299	2.16883e-05
LIN7A	1.36541	1.06888	1.74419	0.0270805
PAFAH2	0.614557	0.481024	0.785159	0.000308186
ITPA	0.731961	0.578688	0.925831	0.0205074
PDE4A	0.399547	0.253142	0.630625	0.000258864
CD68	0.521747	0.408217	0.666851	1.04302e-06
PSMA5	0.466647	0.36059	0.603897	5.05747e-08
SLIT2	1.43314	1.08919	1.88569	0.0222396
TGM2	6.61091	4.6058	9.48892	0
RGS1	0.6798	0.528698	0.874087	0.0064853
RAC2	0.46665	0.359103	0.606406	8.05996e-08
UBE2M	0.672247	0.495002	0.912958	0.0238878
SH3BGRL2	0.389369	0.296893	0.510651	1.67633e-10
TK2	0.724339	0.548067	0.957304	0.0468855
OSTF1	0.672076	0.499961	0.903443	0.0189674
UBQLN2	0.54307	0.424744	0.694359	4.90901e-06
MYL12B	0.464193	0.359017	0.600181	3.66816e-08
NFKBID	1.35787	1.07841	1.70974	0.0205415
HSPB6	5.12953	3.49932	7.51919	0
MTHFSD	0.555528	0.434735	0.709883	1.07374e-05
SERPINB8	1.86464	1.44199	2.41117	8.51443e-06
TIAL1	0.500816	0.386295	0.649289	9.26532e-07
MRPL2	0.521371	0.398156	0.682717	9.16704e-06
POLR2K	0.42917	0.330532	0.557244	2.58975e-09
ALDH6A1	0.44629	0.345095	0.57716	7.60049e-09
TCF4	0.520344	0.403811	0.670506	2.11807e-06
LGALS13	0.617004	0.407041	0.935273	0.0459932
TIMM8A	0.457254	0.352823	0.592595	2.72043e-08
PRPSAP2	0.588036	0.459486	0.75255	8.5804e-05
PPP1R2	0.481124	0.369165	0.627039	3.54618e-07
MPPED2	0.574249	0.377219	0.874192	0.0213112
SERPINE2	0.395201	0.30244	0.516412	1.834e-10
LRRC59	0.556863	0.435579	0.711918	1.21549e-05
RPS19	0.625794	0.488186	0.80219	0.000638215
FIBP	0.439268	0.339086	0.569049	4.87465e-09
ZFAND1	0.400617	0.305788	0.524853	4.86239e-10
GOLGA7	0.573082	0.389625	0.84292	0.0110706
FAM49B	0.595592	0.465677	0.76175	0.000123714
MOBKL1A	0.388155	0.296097	0.508834	1.39771e-10
STAMBP	0.503994	0.390144	0.651066	8.18209e-07
NAP1L4	0.413112	0.31661	0.539026	1.01794e-09
USP14	0.688198	0.539907	0.87722	0.00631252
DTD1	0.405408	0.310093	0.530021	5.95306e-10
RPS5	0.651993	0.50789	0.836981	0.00214847
BTK	0.455007	0.348613	0.593871	5.05747e-08
NUDT1	0.584143	0.411871	0.828473	0.00635815
SPINK4	2.71287	2.02015	3.64313	4.93004e-10
RAB5B	0.558677	0.436389	0.715234	1.53687e-05
RAB1A	0.494404	0.383284	0.637741	3.38566e-07
EIF1AY	0.539161	0.421009	0.690471	4.38425e-06
BAG2	0.626496	0.477855	0.821374	0.00196107
HOMER1	0.595568	0.468607	0.756926	7.96483e-05
PTP4A3	0.470211	0.357353	0.61871	4.00988e-07
ATOX1	1.74036	1.351	2.24195	6.4438e-05
RBP5	6.65916	4.56945	9.70455	0
KARS	0.487225	0.378864	0.62658	1.36951e-07
MYCBP	0.392105	0.298745	0.51464	2.50647e-10
SRGN	0.470644	0.365799	0.605539	3.55278e-08
GCDH	0.477621	0.369459	0.617448	1.11634e-07
EIF2S1	0.493396	0.382197	0.636947	3.40452e-07
ACADVL	0.483127	0.375296	0.621942	1.0871e-07
EIF4E	0.437598	0.336466	0.569127	7.02045e-09
TCP1	0.739794	0.584249	0.93675	0.0264716
G3BP1	0.509062	0.397735	0.651551	4.573e-07
GNAI1	0.595022	0.457647	0.773633	0.000330908
GSR	0.598479	0.464114	0.771744	0.000241749
SNTA1	0.4248	0.326094	0.553385	2.63025e-09
IDH3G	0.552304	0.428777	0.711417	1.70439e-05
SNRPG	0.542538	0.42543	0.691882	3.7486e-06
TSTD1	0.310869	0.235	0.411232	1.15408e-14
RAB1B	0.398329	0.304439	0.521176	3.11755e-10
UBE2D3	0.469004	0.346808	0.634255	3.96666e-06
RAB13	0.464878	0.353035	0.612153	2.89173e-07
DENR	0.528908	0.407267	0.68688	7.54202e-06
HPRT1	0.538855	0.418263	0.694217	7.31185e-06
VPS26A	0.48089	0.375089	0.616535	5.56649e-08
PPP1CC	0.379622	0.286424	0.503146	2.63235e-10
MYL7	0.494565	0.383991	0.636981	2.91705e-07
G6PD	0.4251	0.327259	0.552193	1.84604e-09
PET117	1.93019	1.43527	2.59578	4.93628e-05
EBAG9	0.559017	0.398306	0.784574	0.00210236
MOBKL3	0.563465	0.435477	0.729068	4.66982e-05
HNRNPK	0.598264	0.469351	0.762585	0.000113723
TXNDC12	0.46675	0.363839	0.59877	1.78357e-08
LZIC	0.528172	0.39179	0.71203	9.68475e-05
CA12	0.569276	0.374429	0.865519	0.0188352
LRRTM1	0.545893	0.373469	0.797923	0.00452721
MATN3	1.66377	1.26395	2.19007	0.000824902
PCNA	0.661471	0.489429	0.893988	0.0162569
BCAT2	0.452393	0.350428	0.584027	1.07653e-08
DCI	0.499825	0.386488	0.646397	6.66421e-07
MDGA2	0.713379	0.55285	0.920519	0.0208271
NNMT	1.96927	1.49559	2.59298	5.96247e-06
RAB3D	0.436608	0.336597	0.566334	4.48668e-09
CINP	0.615596	0.458025	0.827374	0.00339667
DDAH1	0.753126	0.591695	0.958601	0.0432185
SYF2	0.445413	0.340885	0.581993	2.57038e-08
GMPR2	0.496083	0.383688	0.6414	4.91745e-07
HDHD3	0.446847	0.341621	0.584486	3.2658e-08
PDCD6	0.607052	0.472249	0.780336	0.000307277
DTYMK	0.466754	0.360549	0.604244	5.30523e-08
PARK7	0.552415	0.431425	0.707337	1.04647e-05
SEZ6L	1.40161	1.08683	1.80756	0.0205588
FGF8	0.46555	0.333998	0.648917	2.45581e-05
ITGA2B	0.761862	0.60148	0.965009	0.0480863
DOK2	0.613522	0.482516	0.780097	0.000216263
KPNA1	0.509048	0.387685	0.668402	5.13938e-06
SFTPD	2.50711	1.90224	3.30432	9.49186e-10
ASB9	3.30114	2.35448	4.62844	8.71205e-11
IHH	0.484611	0.372686	0.63015	3.67341e-07
TCN1	2.22987	1.67016	2.97715	3.13564e-07
NT5C3A	0.304476	0.227639	0.407248	5.13631e-14
EFHD1	0.287807	0.206331	0.401456	6.67052e-12
DLG2	0.509617	0.397589	0.653212	5.58614e-07
INHBA	1.69147	1.31969	2.16799	0.000113174
RPSA	0.203576	0.124502	0.332873	2.63025e-09
HLA	0.535294	0.416183	0.688493	4.9629e-06
PDYN	0.293678	0.219063	0.393706	1.15408e-14
COL18A1	6.50125	4.39924	9.6076	0
TIMP1	1.53284	1.15807	2.0289	0.0069729
PLAT	2.50701	1.89059	3.32441	2.12525e-09
TIMP2	1.47016	1.14559	1.88669	0.00612338
TGFB1	0.585622	0.43896	0.781285	0.000802209
CXCL16	1.43432	1.12933	1.82168	0.00759579
APCS	0.398528	0.302203	0.525556	9.92381e-10
KIT	0.444553	0.333778	0.592093	1.83314e-07
TIMP3	0.546333	0.4248	0.702636	1.02967e-05
ANGPT4	0.567634	0.422201	0.763164	0.000532321
CCL21	2.01107	1.54803	2.61262	8.69115e-07
CFI	1.34079	1.04483	1.72059	0.043135
IGFBP3	0.5163	0.383041	0.69592	5.16249e-05
MMP9	1.83532	1.43019	2.35519	7.72116e-06
MPO	1.48512	1.17162	1.88251	0.00285508
PRL	1.41295	1.11952	1.78329	0.00870383
ROR1	1.34609	1.03831	1.7451	0.0493108
ANGPT2	6.67706	4.49387	9.92086	0
CST3	15.7692	9.32893	26.6556	0
EIF5	0.738485	0.577265	0.944733	0.0332247
EFNA4	4.56	3.1967	6.50472	0
EFNA5	5.04869	3.48681	7.31019	0
HMOX2	0.593232	0.425553	0.826981	0.00520953
HSP90AA1	0.45426	0.350601	0.588566	2.03086e-08
IL10RB	0.73632	0.564555	0.960343	0.0477115
IL2RG	0.59805	0.468589	0.763279	0.00012247
PAFAH1B2	0.671238	0.52232	0.862614	0.00468298
CDH3	0.433374	0.328041	0.57253	3.19684e-08
PRKCA	0.492185	0.382532	0.633269	2.16457e-07
PRKCZ	0.700068	0.529151	0.926192	0.0268559
GDI2	0.536622	0.417733	0.689349	4.87808e-06
PLAUR	2.98719	2.14084	4.16815	1.58291e-09
TNFRSF1A	5.60966	3.74321	8.40677	0
NTRK3	0.543192	0.420254	0.702094	1.26921e-05
TNFRSF17	1.39961	1.10186	1.77782	0.0135312
CAPN1	0.380648	0.290274	0.499159	6.14302e-11
EGFR	0.12897	0.0862472	0.192856	0
HGF	1.97146	1.42331	2.73071	0.000148052
C3	16.0645	9.50771	27.1431	0
MIA	1.72696	1.33411	2.23548	0.000113723
PLA2G2A	1.81102	1.41619	2.31592	9.2034e-06
PF4	0.419454	0.322515	0.545531	1.23771e-09
PROS1	0.127618	0.0851867	0.191183	0
TNFSF18	0.703891	0.524306	0.944988	0.0399923
AIMP1	0.443664	0.322547	0.610261	2.72372e-06
NANOG	0.686972	0.499383	0.945027	0.0428484
NCR2	0.507097	0.388199	0.662411	2.92081e-06
SHH	0.45905	0.353639	0.59588	3.76523e-08
ULBP3	0.729934	0.574317	0.927717	0.0221099
FAM107A	0.50993	0.35638	0.729639	0.000675445
FGF20	0.684068	0.505759	0.925242	0.0291472
GDF11	0.367935	0.276964	0.488788	1.01946e-10
IGFBP1	1.34558	1.04491	1.73276	0.0435002
IL10	0.706748	0.525902	0.949783	0.0434093
IL16	1.68505	1.30118	2.18217	0.000242878
IL22	1.30917	1.06119	1.6151	0.0257099
LTF	1.50035	1.17807	1.91079	0.00268095
MMP7	2.92828	2.16794	3.95529	5.43114e-11
SOD1	0.667616	0.521758	0.85425	0.0034362
FGA	2.66848	1.99425	3.57065	5.85695e-10
APOB	0.708952	0.555889	0.90416	0.0129414
ACVR1B	0.630086	0.422832	0.938925	0.0465664
ANGPT1	0.383632	0.293601	0.501271	4.93807e-11
AGRP	1.78251	1.38717	2.29053	2.39603e-05
BCAM	1.34204	1.07349	1.67777	0.0215751
COMMD7	0.379432	0.2888	0.498506	7.17663e-11
KLK11	2.25203	1.67486	3.02809	4.31643e-07
KLK8	2.09552	1.60399	2.73769	3.36601e-07
XRCC6	0.707658	0.537476	0.931725	0.0291501
LCN2	4.40629	3.0706	6.32299	4.24913e-14
MET	0.305898	0.229294	0.408096	4.24913e-14
SPINT2	0.753696	0.596036	0.953061	0.0376532
TIE1	1.32087	1.04669	1.66688	0.0392657
MAPK3	0.481434	0.37444	0.619001	8.1411e-08
HDAC8	0.432804	0.333959	0.560904	2.84591e-09
KPNA2	1.40869	1.10692	1.79273	0.0124569
MAP2K1	0.458123	0.354516	0.592008	2.06755e-08
RAC1	0.423409	0.324245	0.552902	3.11439e-09
TBP	0.54334	0.364276	0.810427	0.00687947
UBE2I	0.444774	0.344084	0.574929	6.15224e-09
SERPINA3	0.714292	0.562724	0.906685	0.0131687
CTF1	0.298568	0.195583	0.455779	1.3785e-07
CCL14	2.85982	2.15049	3.80312	1.31338e-11
SERPINE1	0.740928	0.582896	0.941806	0.0302499
NBL1	5.82642	3.63474	9.33964	7.26927e-12
CFD	7.53189	5.10304	11.1168	0
GHR	0.519229	0.394736	0.682986	1.13801e-05
IGFBP4	3.39553	2.53755	4.5436	1.15408e-14
VCAM1	1.651	1.28733	2.11741	0.000248927
TNFSF15	3.02167	2.21405	4.12388	6.80179e-11
AREG	0.710338	0.558963	0.902707	0.01208
CNTN1	0.223242	0.159793	0.311884	0
CTGF	0.713317	0.544069	0.935213	0.0305968
EDAR	0.369731	0.276899	0.493685	2.54441e-10
CXCL5	0.458432	0.33168	0.633621	9.63818e-06
LGALS4	1.55739	1.18407	2.04841	0.00396935
IL18RAP	0.537241	0.392941	0.734532	0.000310259
IL1RL2	0.530864	0.380236	0.741162	0.000594888
JAM3	0.653823	0.514012	0.831664	0.00150194
PTPN1	0.581099	0.453849	0.744028	6.0047e-05
TGFBR3	0.685784	0.539764	0.871306	0.00509363
TSLP	0.549778	0.410574	0.736179	0.000193208
SERPINF2	0.557658	0.418806	0.742545	0.000207722
CAST	0.758354	0.598658	0.960651	0.0442286
CCL23	1.78604	1.37451	2.32077	5.15297e-05
CD209	0.396833	0.300145	0.524667	1.18846e-09
GFAP	0.654157	0.473299	0.904126	0.0222383
IL19	1.48873	1.17442	1.88716	0.00267951
CCL3	1.49993	1.1891	1.892	0.0017205
SPARC	0.324054	0.24421	0.430003	2.45505e-13
CCL18	1.80987	1.39691	2.34491	2.71359e-05
PTN	5.33029	3.53629	8.03439	6.09657e-14
RETN	2.15573	1.64713	2.82138	1.41502e-07
PRSS1	2.27494	1.72646	2.99767	3.95619e-08
C9	1.7209	1.33559	2.21736	9.35377e-05
LGALS3	2.17117	1.66491	2.83137	7.19712e-08
IL18BP	2.34759	1.76043	3.13058	4.63876e-08
LBP	1.41428	1.10712	1.80667	0.0128588
F10	0.0853658	0.051248	0.142197	0
PGF	0.560827	0.382438	0.822424	0.00752178
RARRES2	4.63618	3.31457	6.48477	0
ULBP1	0.38295	0.238971	0.613675	0.000213608
ULBP2	0.611918	0.427835	0.875205	0.0162307
EDA2R	1.48265	1.07466	2.04554	0.0343782
MAPK1	0.565728	0.443331	0.721918	1.83474e-05
VEGFC	0.718714	0.569594	0.906873	0.0125191
APP	0.371255	0.283154	0.486766	1.87957e-11
NAAA	0.656015	0.515547	0.834754	0.0016766
ADAMTS13	0.438693	0.33395	0.576288	2.66708e-08
CTSA	0.536757	0.418054	0.689164	4.70571e-06
CTSS	3.92932	2.8777	5.36524	0
F7	0.152937	0.105385	0.221945	0
C2	1.80154	1.34946	2.40508	0.000211299
CRISP3	0.726588	0.553017	0.954635	0.0442017
WFIKKN1	0.722907	0.548285	0.953144	0.0435156
CNDP2	0.547886	0.418561	0.717171	4.35768e-05
GP6	0.397544	0.304288	0.51938	2.31989e-10
GNLY	1.35376	1.06624	1.71881	0.0275346
LTA4H	2.20048	1.58024	3.06415	1.22814e-05
METAP1	0.393414	0.299714	0.516409	2.93588e-10
NID1	0.746319	0.587121	0.948684	0.0350809
PIGR	1.99035	1.55394	2.54931	2.95664e-07
SFRP1	2.96462	2.16164	4.06588	2.56987e-10
ACP5	0.399638	0.305101	0.523467	4.2461e-10
CCDC80	2.64882	1.89603	3.70049	7.71834e-08
FCER2	1.46705	1.14561	1.87867	0.00594998
CD48	1.39519	1.08286	1.79762	0.0219826
CD5L	1.82458	1.40452	2.37026	2.5404e-05
CNTN4	0.55385	0.430405	0.712701	1.73111e-05
CNTN5	0.716832	0.548586	0.936676	0.031021
DLL4	1.95859	1.5363	2.49697	3.35722e-07
FCGR3B	1.86085	1.44512	2.39616	6.32124e-06
GFRA1	1.74606	1.28743	2.36806	0.000971546
HTRA2	0.518332	0.405519	0.662529	8.08239e-07
IGFBP7	3.85794	2.72283	5.46626	1.16851e-12
IL24	0.395289	0.282052	0.553988	3.99969e-07
LRIG3	0.694274	0.540847	0.891225	0.0100025
MATN2	1.68577	1.28924	2.20426	0.000414249
CADM1	1.39734	1.09507	1.78306	0.0162307
NTN4	1.66342	1.2826	2.1573	0.000385459
PGLYRP1	1.43031	1.14363	1.78886	0.00438443
RGMB	1.38159	1.07285	1.77918	0.0263221
HFE2	0.728692	0.572412	0.927639	0.0222492
TFPI	0.232028	0.169426	0.317762	0
THBS4	1.5109	1.18035	1.934	0.00279123
SERPINC1	0.702697	0.550876	0.89636	0.0106775
ADRBK1	0.459809	0.355401	0.59489	2.75764e-08
BMP1	0.629268	0.488128	0.811219	0.00101022
CAMK2A	0.454814	0.348489	0.593579	4.93044e-08
CAMK2B	0.447944	0.344387	0.582642	1.86106e-08
CA6	0.339613	0.257101	0.448606	1.09627e-12
CDK8	0.430628	0.327546	0.566151	1.44382e-08
CHRDL1	4.1629	2.88403	6.00885	1.01271e-12
CSK	0.504195	0.390635	0.650768	7.60733e-07
CTSV	0.620114	0.476608	0.80683	0.00107098
DKK4	0.358158	0.272485	0.470767	5.55465e-12
PRKCI	0.730695	0.576514	0.92611	0.0209257
LYN	0.465273	0.358547	0.603767	6.18801e-08
PAK7	0.455157	0.337919	0.613071	1.12668e-06
PIK3CA	0.589484	0.453101	0.766918	0.000261884
AKT3	0.481345	0.375	0.617849	6.6686e-08
PTPN11	0.735967	0.579949	0.933957	0.0251991
TPSB2	2.00811	1.53695	2.62371	1.57685e-06
UFC1	0.572024	0.449327	0.728226	2.23048e-05
BCL2	0.607665	0.474591	0.778051	0.00024861
BCL2A1	0.324115	0.241008	0.43588	2.9186e-12
IBSP	1.84879	1.42571	2.39742	1.43057e-05
CAMK2D	0.470352	0.362702	0.609953	8.65942e-08
CA13	0.367546	0.279503	0.483323	1.93945e-11
CDC2	0.648607	0.461503	0.911567	0.0270805
CMA1	0.639375	0.491851	0.831147	0.00225295
CSNK2A1	0.507073	0.370977	0.693098	7.27996e-05
EPHA1	2.16815	1.64609	2.85577	2.2367e-07
FLT3	0.591174	0.462436	0.755752	9.45437e-05
FSTL3	10.3566	6.48131	16.5491	0
GZMA	1.78447	1.38539	2.29851	2.78331e-05
GSK3A	0.472518	0.366599	0.60904	5.18375e-08
CXCL8	0.604621	0.413308	0.884489	0.0210393
SERPINA4	0.688772	0.542478	0.874517	0.0055305
POSTN	4.65211	3.33991	6.47987	0
PRKACA	0.563108	0.442742	0.716197	1.16383e-05
RPS6KA3	0.520676	0.406449	0.667005	1.20672e-06
MPL	0.457434	0.351043	0.596069	5.14744e-08
THBS1	0.470865	0.364963	0.607496	5.05747e-08
DUSP3	0.369922	0.279233	0.490065	8.5343e-11
XPNPEP1	0.544656	0.4249	0.698165	6.89788e-06
AGT	0.122904	0.0760074	0.198736	0
CXCL13	1.8065	1.36216	2.39578	0.000135094
CXCL6	0.403674	0.306918	0.530933	1.18187e-09
ITGA1	0.627812	0.491412	0.802072	0.00058373
CCL22	1.66435	1.29121	2.14532	0.000265404
CPB2	0.759832	0.601243	0.960251	0.0435629
CCL17	0.733394	0.57976	0.92774	0.0214068
CD40LG	0.625804	0.479211	0.817241	0.00160528
DKK1	0.342134	0.259148	0.451694	1.39815e-12
BSG	0.680891	0.500162	0.926925	0.0307946
BMP10	1.33237	1.05956	1.67543	0.0298549
CAMK1	0.496968	0.384629	0.642118	4.91744e-07
CASP3	0.464366	0.359041	0.600588	3.86027e-08
DKK3	2.42016	1.81026	3.23553	2.08008e-08
LY86	0.553941	0.427085	0.718478	3.20053e-05
MMEL1	0.538175	0.366915	0.789373	0.00394912
MAP2K2	0.639045	0.498098	0.819876	0.0012192
CDC42BPB	0.483463	0.365802	0.638971	1.59713e-06
LRPAP1	0.586711	0.436011	0.789498	0.00122604
KDR	0.412611	0.31306	0.543818	3.63532e-09
MFRP	0.530333	0.369805	0.760544	0.00157622
CKB	0.693624	0.543731	0.88484	0.00787493
PYY	2.53272	1.91203	3.35491	1.2389e-09
TNFRSF4	1.63962	1.24433	2.16047	0.00125637
PTGS2	0.707672	0.526587	0.95103	0.0442262
CA3	2.76776	2.04941	3.73791	4.80652e-10
CST5	1.58429	1.21926	2.05861	0.00159894
ESM1	1.77361	1.37423	2.28907	3.96748e-05
FGF23	1.99658	1.48247	2.68897	2.07404e-05
FYN	0.54644	0.426511	0.700092	7.42911e-06
PRKCQ	0.504332	0.391828	0.649138	5.75217e-07
MAPKAPK2	0.494539	0.384417	0.636208	2.55405e-07
MAPKAPK3	0.428288	0.328936	0.557648	3.36915e-09
MAPK8	0.468687	0.354852	0.619039	5.14624e-07
PAK6	0.540965	0.421897	0.693636	5.51821e-06
PTEN	0.507965	0.392188	0.65792	1.41716e-06
UFM1	0.472802	0.366789	0.609455	5.35002e-08
AIP	0.503576	0.391636	0.647511	4.91744e-07
PPIA	0.372655	0.283536	0.489785	3.36479e-11
DYNLRB1	0.368	0.281183	0.481622	9.43711e-12
GAPDH	0.418592	0.321513	0.544983	1.31069e-09
DNAJB1	0.49856	0.387265	0.641839	3.78244e-07
MDH1	0.534288	0.413975	0.689567	6.28902e-06
NACA	0.581621	0.455023	0.743443	5.44933e-05
PRDX1	1.95591	1.49917	2.55181	3.4879e-06
ACP1	0.760415	0.599314	0.964822	0.0481292
PSMA1	0.679469	0.517577	0.891998	0.0125441
PSMA6	0.637518	0.495251	0.820654	0.00134454
SBDS	0.511362	0.398786	0.655718	6.64076e-07
SEZ6L2	0.696068	0.548899	0.882695	0.00689386
SGTA	0.457391	0.353338	0.592085	2.38323e-08
TPT1	0.44805	0.347017	0.578499	7.2594e-09
UBE2L3	0.631113	0.496219	0.802677	0.000529204
ARID3A	0.717398	0.558737	0.921112	0.0204275
CDC37	0.582936	0.455712	0.745679	6.23425e-05
KPNB1	0.466337	0.36135	0.601828	3.54579e-08
ING1	0.606748	0.476757	0.772183	0.000161515
LMNB1	0.535746	0.396759	0.723422	0.000154522
LDHB	0.696884	0.549041	0.884538	0.00735496
NAGK	0.688007	0.543198	0.871422	0.00488411
PGAM1	0.444039	0.345231	0.571128	2.99766e-09
PDXP	0.706075	0.55598	0.89669	0.0102821
SKP1	0.49157	0.374471	0.645288	1.5368e-06
SNX4	0.506494	0.394709	0.649938	4.94844e-07
UBE2N	0.565199	0.441008	0.724364	2.51296e-05
FGF4	0.472314	0.318218	0.701029	0.000587488
AGER	2.4487	1.87678	3.19488	6.0743e-10
BPI	1.74021	1.37308	2.2055	1.81299e-05
CFB	1.42708	1.12167	1.81565	0.00912452
FGF6	0.72864	0.567901	0.934874	0.0273298
FST	0.439372	0.314594	0.613642	6.01537e-06
IL25	0.566605	0.395098	0.81256	0.00508491
IL20	0.492706	0.381644	0.63609	3.25259e-07
CXCL10	1.3715	1.0609	1.77304	0.0333023
NTF3	1.86602	1.41984	2.45242	2.90044e-05
PAPPA	1.33927	1.04218	1.72106	0.0452197
KLKB1	0.490824	0.370933	0.649464	2.92977e-06
SELP	0.47496	0.368824	0.611639	5.71847e-08
MMP2	1.75996	1.35723	2.28219	7.135e-05
EIF4EBP2	0.660355	0.493322	0.883943	0.0123536
PGD	0.424559	0.324926	0.554741	3.73991e-09
AKR7A2	0.505583	0.394892	0.647301	3.61026e-07
AKR1A1	0.617055	0.483298	0.787831	0.000334365
ANP32B	1.7906	1.22291	2.6218	0.00679471
VTA1	0.500765	0.389228	0.644265	4.185e-07
EPS15L1	0.472197	0.367177	0.607255	3.82842e-08
HSD17B10	0.483104	0.374893	0.622549	1.22668e-07
FER	0.571801	0.447481	0.730661	2.96437e-05
EIF4G2	0.505334	0.393924	0.648254	4.3723e-07
IL1RL1	1.46487	1.13739	1.88663	0.00759579
PKM2	0.402971	0.306812	0.529266	8.96786e-10
L1CAM	0.647056	0.50659	0.826472	0.00137871
NME2	0.461368	0.356338	0.597355	3.42127e-08
NSFL1C	0.594827	0.46655	0.758374	9.5622e-05
NUDCD3	0.658847	0.490907	0.884238	0.0126688
PA2G4	0.555304	0.433103	0.711984	1.40706e-05
PON1	0.588202	0.388985	0.889448	0.0256526
PFDN5	0.748502	0.582858	0.96122	0.0465571
GPI	0.486513	0.377982	0.626207	1.41502e-07
PEBP1	0.717491	0.565162	0.910876	0.0146618
RAN	0.497882	0.382978	0.64726	9.77102e-07
NAPA	0.470887	0.364555	0.608234	5.78904e-08
SPHK1	0.470508	0.364357	0.607584	5.43407e-08
SPON1	3.25055	2.36325	4.47098	1.13546e-11
TKT	0.422891	0.324985	0.550292	1.88044e-09
TPI1	0.451225	0.348511	0.584211	1.41972e-08
PTPN6	0.426525	0.3282	0.554306	2.26518e-09
CST2	1.40372	1.08909	1.80924	0.0196567
CLEC1B	0.514655	0.399455	0.663078	1.38025e-06
CRP	1.71534	1.33454	2.2048	8.77131e-05
DAPK2	0.423015	0.325513	0.549723	1.60075e-09
GDF15	12.3362	7.75729	19.6179	0
DHH	0.642791	0.505456	0.81744	0.000910647
FGF12	0.616345	0.458563	0.828416	0.00349031
FGF16	0.670571	0.52844	0.85093	0.00268095
SLPI	4.97876	3.5067	7.06877	0
ADAM12	0.49584	0.331219	0.74228	0.00180982
COLEC11	1.71723	1.33795	2.20402	7.66441e-05
ENPP7	1.32371	1.04821	1.67163	0.038199
ENTPD5	0.341498	0.254045	0.459056	2.65637e-11
MFGE8	2.26502	1.73813	2.95163	1.31341e-08
PDPK1	0.447037	0.345529	0.578365	8.64239e-09
CHST15	2.12129	1.61366	2.7886	4.00988e-07
SERPING1	1.83891	1.41627	2.38766	1.89271e-05
IL11	0.749735	0.58565	0.959794	0.0449779
MMP12	4.14811	2.92218	5.88834	8.04136e-14
NCAM1	0.460094	0.355789	0.594978	2.68297e-08
PDGFA	0.393011	0.300683	0.513689	1.51295e-10
PRSS22	3.59243	2.59462	4.97398	5.34176e-13
CDON	0.558674	0.430057	0.725758	4.71303e-05
COL23A1	0.533887	0.415257	0.686407	4.38425e-06
DNAJC19	0.524512	0.406825	0.676242	2.96974e-06
FLRT1	0.61406	0.478305	0.788345	0.000401061
FUT5	1.97457	1.51425	2.57481	2.38976e-06
KYNU	0.687365	0.535974	0.881517	0.00767994
LCK	0.568641	0.443446	0.729181	3.23189e-05
PPY	1.53734	1.19046	1.98529	0.0026174
IL6	0.759639	0.599568	0.962447	0.0458297
EPB41	0.722728	0.568901	0.918147	0.0176624
YWHAH	0.553415	0.433218	0.70696	9.12371e-06
IL3	0.480167	0.341063	0.676006	9.13463e-05
PDIA3	0.433338	0.333645	0.562819	3.92714e-09
TFF3	2.5905	2.02637	3.31169	1.15377e-12
AFM	0.650444	0.510215	0.829214	0.00144794
SMPDL3A	0.487422	0.360195	0.659587	1.2997e-05
ITIH4	1.78569	1.38995	2.29412	2.21992e-05
SFN	1.69652	1.24084	2.31954	0.00248566
SELL	0.616562	0.481239	0.789937	0.000401633
TNFRSF10A	0.648815	0.477164	0.882215	0.0133682
EPHA2	3.14648	2.20423	4.49153	3.11439e-09
GPC3	0.707636	0.550922	0.90893	0.0154472
IL1A	0.654402	0.454305	0.94263	0.0458198
NTRK2	0.713803	0.560393	0.909209	0.0144795
ANG	3.38583	2.49544	4.59393	2.00316e-13
F9	0.177974	0.122121	0.259372	0
GDF2	0.630685	0.48089	0.82714	0.00232911
INS	1.58045	1.23123	2.02871	0.000945112
CCL7	0.690708	0.541384	0.881218	0.00716394
WNT7A	0.506798	0.319008	0.805136	0.00960828
POMC	0.660934	0.470631	0.928188	0.0350855
GCG	1.59582	1.24693	2.04232	0.000608095
PPP3CA	0.394026	0.302593	0.513087	9.34062e-11
COTL1	0.397715	0.289947	0.545538	7.39475e-08
LGALS8	0.620428	0.445384	0.864266	0.0112429
GSTP1	0.730818	0.574725	0.929306	0.0229712
GOT1	0.339061	0.249217	0.461295	1.1187e-10
CCL16	3.16852	2.27467	4.41364	1.65821e-10
LYZ	4.49416	3.15329	6.40521	0
CCL19	1.30287	1.04075	1.63101	0.0427509
AMH	0.640339	0.49356	0.830768	0.0021524
STC1	4.66614	3.30935	6.5792	0
F3	2.10114	1.54828	2.85142	7.93209e-06
ANXA1	0.654992	0.512419	0.837233	0.00199672
CDNF	2.04224	1.54643	2.69701	2.29225e-06
ARPP19	0.398038	0.2994	0.529174	2.69373e-09
C1QBP	0.369397	0.274131	0.497769	8.50173e-10
CAPG	3.39571	2.46481	4.67819	2.4305e-12
CA1	5.66592	3.99531	8.03508	0
BIRC3	0.585125	0.388284	0.881755	0.022761
CRK	0.610973	0.481192	0.775757	0.000172962
DPT	2.66178	1.97502	3.58735	1.64277e-09
PI3	2.98839	2.19876	4.0616	5.84737e-11
FGG	2.79949	2.10215	3.72816	4.25539e-11
GP1BA	0.573625	0.447963	0.734536	3.9175e-05
GPC5	0.473655	0.352407	0.636619	3.33138e-06
LGALS3BP	1.68443	1.31468	2.15817	0.000125682
SCGB2A1	0.386203	0.290778	0.512944	7.18145e-10
MAPK12	0.530151	0.405184	0.69366	1.48549e-05
MAPK13	0.596843	0.419323	0.849518	0.00996279
MAPK14	0.402898	0.308866	0.525557	3.2321e-10
SOD2	0.53313	0.402852	0.705539	4.00417e-05
MSN	0.451614	0.34758	0.586786	2.25865e-08
NAMPT	23.4485	11.7425	46.8243	0
CLIC1	0.337429	0.251827	0.45213	9.68059e-12
NCK1	0.626695	0.480579	0.817236	0.00156533
PLA2G7	0.58348	0.454859	0.748471	7.85609e-05
PRDX5	0.273782	0.187232	0.40034	3.71766e-10
PRDX6	0.577995	0.451166	0.740478	5.21562e-05
UCHL1	0.595699	0.465749	0.761907	0.000124618
PGK1	0.504003	0.391507	0.648825	5.71231e-07
PPA1	0.502562	0.386541	0.653407	1.3808e-06
ADSL	1.57939	1.24324	2.00642	0.00054566
RPS3	0.713086	0.549343	0.925638	0.0240235
FAP	0.299518	0.222085	0.403948	1.26589e-13
SIRT2	0.569189	0.430457	0.752632	0.000244972
PRSS2	3.05511	2.25741	4.1347	1.25075e-11
ICOSLG	0.708293	0.555039	0.903862	0.0129298
CD300C	1.37199	1.0741	1.7525	0.0245355
IL23R	0.637229	0.498589	0.814421	0.000921765
SCARB2	0.652098	0.485716	0.875475	0.0105615
RTN4R	1.96064	1.50645	2.55175	2.58115e-06
NOTCH1	0.535239	0.409668	0.6993	1.81683e-05
NRCAM	1.39645	1.1021	1.76942	0.0131687
NRXN3	1.46804	1.10032	1.95866	0.020145
ROBO2	1.54413	1.20909	1.97201	0.00140232
SEMA6B	2.76973	2.07548	3.69622	9.07298e-11
SCARF1	0.590452	0.462257	0.754199	8.5804e-05
TNFRSF19	2.45289	1.76965	3.39994	4.04233e-07
HAVCR2	1.97159	1.49798	2.59494	5.54118e-06
UNC5C	1.96241	1.50063	2.56629	3.81858e-06
PRKAA1	0.403037	0.265034	0.612897	7.57953e-05
NMT1	0.501844	0.388855	0.647664	6.27274e-07
CSNK2A1	0.491021	0.380928	0.632932	2.40787e-07
CSNK2A2	0.478372	0.368273	0.621387	2.03283e-07
PDK1	0.568733	0.444111	0.728326	2.9246e-05
IMPDH1	0.741176	0.577934	0.950526	0.0377953
PCSK9	1.85999	1.45224	2.38222	3.99091e-06
PPIE	0.542503	0.420751	0.699486	9.96145e-06
PRKAA2	0.481309	0.372699	0.621569	1.36035e-07
PPIF	0.41841	0.31845	0.549747	4.20145e-09
IMPDH2	0.522343	0.402528	0.677823	4.58923e-06
PDE11A	0.52836	0.412808	0.676257	1.95651e-06
PDE3A	0.461005	0.311595	0.682055	0.000332953
PDE5A	0.456879	0.352571	0.592047	2.60178e-08
MAP3K7	0.318009	0.236701	0.427247	1.09627e-12
TYK2	0.661043	0.517096	0.845062	0.00255381
ABL2	0.569955	0.410962	0.79046	0.0020612
SHC1	0.545307	0.427195	0.696077	4.91046e-06
VAV1	0.524046	0.407616	0.673731	2.20572e-06
CCL11	1.70282	1.31807	2.19988	0.00015431
TNNT2	2.51939	1.84092	3.44792	5.64764e-08
F2	0.107629	0.0718066	0.161322	0
ANXA6	0.34409	0.258584	0.45787	7.28371e-12
S100A9	3.20255	2.39883	4.27554	1.26589e-13
CASP10	0.466589	0.341664	0.63719	6.9424e-06
CKAP2	0.613726	0.479599	0.785363	0.000326248
CPNE1	0.46952	0.332159	0.663686	6.63211e-05
DLL1	1.62129	1.2128	2.16736	0.00291669
GPC6	0.611773	0.469528	0.797111	0.000798606
IL1RN	2.0283	1.55167	2.65135	1.1542e-06
KRT18	0.454548	0.314258	0.657466	9.74786e-05
TNFSF14	0.532333	0.385234	0.7356	0.00040827
SET	0.362696	0.268659	0.489648	5.26024e-10
TNFRSF13C	0.563425	0.410767	0.772818	0.00107098
FAS	1.51598	1.16536	1.97209	0.00489962
LEPR	0.758839	0.597521	0.96371	0.047209
FABP3	7.47076	5.10999	10.9222	0
TNNI2	1.44165	1.12848	1.84174	0.00828262
TNNI3	1.90728	1.42269	2.55694	5.68818e-05
NPPA	4.63541	3.18667	6.74278	5.13631e-14
ASGR1	4.23128	3.02377	5.921	0
CNDP1	0.585904	0.456987	0.751189	8.65267e-05
DDX19B	0.497976	0.388251	0.638711	2.41626e-07
FCN3	0.440384	0.341072	0.568614	3.51028e-09
GAS1	5.37637	3.69266	7.82778	0
GRB2	0.453987	0.351078	0.587063	1.5555e-08
HSP90AB1	0.389915	0.297563	0.510928	1.56835e-10
IL17RC	1.45921	1.10918	1.91969	0.0157644
PRKCB	0.499816	0.387006	0.64551	5.79275e-07
PRKCG	1.77096	1.33538	2.34863	0.00023212
CCL5	0.257281	0.189273	0.349724	0
RGMA	0.437306	0.338618	0.564757	2.72001e-09
ICAM2	0.379773	0.285663	0.504885	4.15439e-10
STIP1	0.43545	0.335165	0.56574	4.96086e-09
SPOCK1	0.537579	0.416063	0.694585	8.64698e-06
SPOCK2	2.00905	1.55564	2.59463	4.95184e-07
WNK3	0.751658	0.592781	0.953118	0.0381256
SNRPF	0.582631	0.446258	0.760677	0.000229653
CTSD	1.66567	1.27435	2.17715	0.000564165
NRP1	1.79253	1.38265	2.32391	3.9126e-05
PDIA5	0.453395	0.349602	0.588002	2.10706e-08
GREM2	3.21375	2.34612	4.40224	9.90525e-12
PGLYRP2	0.663624	0.523297	0.841581	0.00196674
FAM19A5	1.35382	1.05744	1.73328	0.0340014
HINT2	0.435002	0.335858	0.563413	3.16694e-09
FAM172A	0.6843	0.516633	0.906381	0.018335
NPFF	0.38207	0.284601	0.512919	1.9017e-09
CTRC	0.341291	0.25271	0.460922	5.1806e-11
SEMA3G	0.685995	0.539287	0.872614	0.00537188
CRTAC1	0.436762	0.331248	0.575885	3.39103e-08
POFUT1	0.58182	0.455568	0.743062	5.16903e-05
MFAP4	3.01492	2.24436	4.05004	6.90573e-12
NTNG1	1.69566	1.32518	2.1697	9.32363e-05
COLGALT1	0.511487	0.395724	0.661114	1.49729e-06
RNASE4	5.36705	3.75738	7.66631	0
RNASE6	5.54081	3.70374	8.28909	0
CTRB2	0.578621	0.454278	0.736998	3.48033e-05
PDIA6	0.447768	0.346082	0.579331	9.26587e-09
F13B	0.586615	0.459839	0.748343	6.30122e-05
PF4V1	0.561917	0.403197	0.783119	0.00183497
CTRB1	1.41865	1.13087	1.77967	0.00621261
ASIP	1.51064	1.14969	1.98492	0.00751923
OBP2B	1.35525	1.04578	1.7563	0.0436697
TUFT1	0.343059	0.249243	0.472186	7.49164e-10
CRISPLD2	1.87237	1.45802	2.40448	3.99356e-06
TNXB	0.594443	0.458415	0.770836	0.000276139
CLEC3B	0.330498	0.246827	0.442532	3.3386e-12
OLFM1	1.60825	1.22145	2.11755	0.00195482
ELK3	0.525097	0.410421	0.671816	1.47567e-06
CSAG1	0.617672	0.473076	0.806463	0.00114187
CILP	0.683069	0.538673	0.866171	0.00426579
PRCP	0.54156	0.424007	0.691704	4.03922e-06
B3GALTL	0.405792	0.305521	0.538971	4.87465e-09
CXCL14	0.705073	0.54224	0.916804	0.0202131
PVRL4	1.54877	1.10102	2.17862	0.0257945
C1GALT1C1	0.521402	0.375002	0.724956	0.000334365
TREML2	0.643729	0.500942	0.827216	0.0016049
ROBO1	1.85964	1.45004	2.38495	4.54255e-06
MENT	0.478397	0.363089	0.630323	8.38927e-07
PI15	0.719654	0.545566	0.949293	0.0407234
ASAH1	0.490514	0.380305	0.63266	2.4638e-07
CLPS	1.42471	1.14029	1.78007	0.00467418
GALNT2	0.676069	0.483351	0.945625	0.0448894
DEFB121	0.665434	0.513915	0.861626	0.00506504
AFP	0.724585	0.547453	0.95903	0.048375
BID	0.556137	0.421643	0.73353	0.000111713
NGF	1.4249	1.11859	1.81507	0.00990546
EPO	2.40119	1.82578	3.15796	3.97369e-09
EHMT2	0.531313	0.405223	0.696636	1.86844e-05
S100A12	1.90211	1.46543	2.46892	5.85344e-06
MAPT	0.538738	0.371998	0.780216	0.00281622
YWHAZ	0.321998	0.239497	0.43292	2.11086e-12
HAAO	0.47277	0.355927	0.62797	1.1632e-06
ALDOA	0.518349	0.403098	0.666551	1.49316e-06
BAD	0.613612	0.481173	0.782503	0.000261641
EIF4H	0.460043	0.356836	0.5931	1.82853e-08
EIF5A	0.472775	0.365901	0.610866	6.96243e-08
HSPA8	1.86619	1.42819	2.43852	1.89608e-05
NME1	0.437125	0.333637	0.572712	1.70643e-08
PSME1	0.531592	0.411492	0.686745	5.73269e-06
TNFSF12	0.451558	0.340442	0.598939	2.11981e-07
BOLA3	0.487338	0.378747	0.627063	1.45553e-07
RLN3	0.38323	0.280054	0.524419	1.80164e-08
PTPRS	0.540044	0.422883	0.689664	3.59564e-06
SUMF2	2.18463	1.65217	2.8887	2.50175e-07
CECR1	2.08952	1.60144	2.72635	3.28771e-07
CELA1	2.60442	1.97242	3.43892	2.48108e-10
MAMDC2	0.632871	0.477625	0.838578	0.00374851
MAP2K3	0.725642	0.570737	0.922591	0.0197227
CGB2	0.638871	0.503438	0.810737	0.000671326
ADPGK	1.81769	1.40167	2.35719	2.52119e-05
GUCA2B	1.79266	1.36085	2.36149	0.000112899
EFHA1	0.558177	0.436639	0.713543	1.31378e-05
KLK10	2.99879	2.25463	3.98857	1.57896e-12
VIT	2.45747	1.82263	3.31342	3.00376e-08
PSG8	0.588488	0.405189	0.854709	0.0125039
PVRL2	1.56755	1.15106	2.13474	0.0103226
SIRPB1	1.66577	1.29775	2.13815	0.00020107
SCGB3A1	1.38699	1.07726	1.78577	0.0242236
CPXM1	0.475541	0.369687	0.611703	5.26963e-08
LY6G6C	0.617081	0.482129	0.789805	0.000388471
CGREF1	0.50521	0.390052	0.654366	1.16046e-06
IL17RB	0.515645	0.401201	0.662735	1.16046e-06
CYR61	1.83676	1.37645	2.451	0.000122392
LEPRE1	0.474674	0.359923	0.626011	6.9587e-07
WSCD2	0.707249	0.557979	0.896452	0.0100025
FURIN	1.79803	1.28514	2.51559	0.0017068
PCDH8	0.493241	0.382986	0.635236	2.60097e-07
FAM150B	0.624251	0.491342	0.793114	0.000355279
MLEC	0.43966	0.339277	0.569743	5.29553e-09
ARHGAP36	1.52701	1.20041	1.94247	0.00157709
CLSTN3	2.11191	1.54665	2.88377	1.0515e-05
OIT3	2.37519	1.76755	3.19172	6.71386e-08
C1QTNF1	1.87812	1.45549	2.42348	5.48616e-06
PLBD1	1.46599	1.16903	1.83838	0.00248566
PCDHGA10	3.46387	2.4339	4.9297	1.01946e-10
DNASE1L2	1.63128	1.22039	2.18052	0.00254182
NPNT	1.41073	1.10541	1.80036	0.0131647
HEPHL1	0.592877	0.431834	0.813975	0.00321703
POMGNT2	1.34347	1.07093	1.68536	0.0233108
FMOD	1.39635	1.09261	1.78451	0.017265
CSTL1	0.56756	0.444585	0.724553	2.12562e-05
DEAF1	0.383538	0.291484	0.504663	1.4428e-10
DLK1	0.752875	0.594054	0.954156	0.0388914
XXYLT1	2.08775	1.55723	2.79901	3.88547e-06
LYZL2	0.602824	0.453425	0.801448	0.00139398
ADAMTSL2	3.27467	2.40127	4.46573	2.20821e-12
MANBA	0.606007	0.476134	0.771305	0.000155982
WFDC3	0.450794	0.348528	0.583068	1.19041e-08
CCDC126	0.198314	0.142121	0.276727	0
NPS	0.416887	0.32072	0.541891	8.74077e-10
WISP2	3.70558	2.60393	5.2733	9.68059e-12
HSP90B1	0.505479	0.391699	0.652309	8.23142e-07
LONP1	0.487913	0.37916	0.627859	1.53288e-07
NMES1	0.392845	0.297774	0.51827	5.7411e-10
DEFB135	2.09939	1.52446	2.89114	2.15887e-05
OAF	1.85689	1.44743	2.38217	4.90901e-06
CPN2	0.673801	0.529606	0.857257	0.00342528
GKN2	2.06775	1.61018	2.65536	8.48792e-08
PCYOX1	0.654775	0.510776	0.83937	0.00225295
FAM20A	1.54147	1.21549	1.95489	0.00102728
BAGE3	0.545519	0.428177	0.695018	4.19722e-06
PTX3	1.5611	1.2068	2.01941	0.00191562
SEMA3C	1.54277	1.2081	1.97014	0.00143015
ASPN	0.679005	0.530514	0.86906	0.00530059
LILRB4	0.602116	0.469326	0.772478	0.000212935
ARHGDIA	0.597686	0.453186	0.788259	0.000782903
APOC3	1.60665	1.2665	2.03816	0.000295238
TIMP4	1.78838	1.36735	2.33906	7.72584e-05
PVRIG	0.600709	0.461023	0.782719	0.000486084
POGLUT1	0.469173	0.36364	0.605332	4.39058e-08
IGLL1	0.73049	0.564662	0.94502	0.0350809
KLK15	0.611012	0.474842	0.786232	0.000395018
TMED10	8.20705	5.27102	12.7785	0
SCGB1D2	0.473764	0.365687	0.613782	1.03753e-07
FAM19A4	0.502869	0.299299	0.844897	0.0208271
GHRL	0.604292	0.475496	0.767976	0.000128241
MGP	0.643148	0.503558	0.821432	0.00116301
TRIL	2.27626	1.72925	2.99632	3.48795e-08
PROL1	0.733873	0.560336	0.961154	0.0489185
FAM162A	0.38133	0.288544	0.503952	2.14525e-10
PLBD2	0.481111	0.357313	0.647801	6.14991e-06
NELL1	0.396292	0.303089	0.518155	2.28051e-10
PRNP	0.615951	0.450959	0.841309	0.00579306
ICAM4	0.744814	0.588422	0.942772	0.0302473
ENPP5	0.415884	0.315007	0.549065	6.06559e-09
COL13A1	0.654137	0.507955	0.842388	0.00267777
C17orf78	0.546266	0.39903	0.747828	0.000487324
ART4	2.0315	1.56686	2.63392	4.9069e-07
PZP	1.54117	1.11516	2.12992	0.0196107
ADAM11	1.3829	1.07355	1.78141	0.026023
SAYSD1	0.654159	0.467626	0.915098	0.0281314
NDNF	0.408467	0.270292	0.61728	7.56618e-05
IGFALS	0.448976	0.32711	0.616243	3.28685e-06
CNP	0.669702	0.526731	0.85148	0.00282683
BRICD5	0.517286	0.400819	0.667596	1.97422e-06
LINGO1	1.59317	1.18939	2.13402	0.0045607
APLN	0.498643	0.367489	0.676604	2.96437e-05
ATAD1	0.646596	0.489316	0.854431	0.00543062
PNLIPRP1	1.40174	1.1064	1.77591	0.0120685
UBB	1.96939	1.5251	2.54311	1.04489e-06
NTN1	1.41444	1.08585	1.84246	0.0222355
CD47	0.513301	0.393493	0.669589	3.94839e-06
TFRC	3.5477	2.56197	4.9127	9.61017e-13
PCBD2	1.36097	1.0676	1.73495	0.0274323
LRRTM2	1.59146	1.24318	2.03731	0.000668306
MGAT2	0.463647	0.314788	0.682899	0.000313282
CCK	2.24885	1.67688	3.01591	3.56897e-07
NDST1	0.422218	0.32229	0.553129	4.1577e-09
ST8SIA6	0.41164	0.2657	0.637738	0.000226842
PCDHGA12	1.48375	1.14917	1.91575	0.00614993
JPH1	0.580612	0.400062	0.842644	0.010086
ST3GAL6	0.38145	0.284404	0.511611	1.60707e-09
IGSF8	1.34137	1.07591	1.67232	0.0201273
ASPH	0.473949	0.364778	0.615791	1.45056e-07
CD72	1.51702	1.18096	1.9487	0.00292152
CLEC2D	0.652935	0.475391	0.896786	0.0189674
CDSN	0.510664	0.395517	0.659334	1.26791e-06
GALNT1	2.14757	1.4374	3.20862	0.000570574
RMDN1	0.568447	0.445463	0.725383	2.16883e-05
CD2	1.56454	1.2403	1.97353	0.000480798
CABLES2	0.48215	0.367308	0.6329	7.76472e-07
OOSP2	0.441678	0.307523	0.634357	3.60814e-05
DNAJB11	0.506136	0.397124	0.645071	2.27477e-07
GRPEL1	0.587374	0.460166	0.749747	6.87278e-05
SEMG1	0.50371	0.387679	0.654469	1.41004e-06
IGDCC3	0.666601	0.495454	0.896867	0.0167313
MRPL52	0.537127	0.400958	0.71954	0.000106321
IL21	1.38046	1.08872	1.75039	0.0175491
APOA2	1.43212	1.11312	1.84255	0.0122015
VWA2	0.642759	0.492772	0.838398	0.00293752
LAIR2	0.459817	0.283069	0.746926	0.00434868
CELA2A	0.73522	0.577396	0.936183	0.0269945
GCNT2	0.591235	0.429224	0.814398	0.00339437
ITIH3	1.60131	1.24163	2.06518	0.000833931
LEG1	0.685738	0.537316	0.875157	0.00605655
PCDHA4	0.697336	0.541964	0.89725	0.011899
H6PD	0.644175	0.504393	0.822695	0.00121334
VAPA	0.545608	0.425832	0.699075	7.06493e-06
NFASC	2.25377	1.69949	2.98883	1.10542e-07
IFNA14	0.467445	0.300079	0.72816	0.00210236
GP5	0.340638	0.257074	0.451364	2.1538e-12
PPM1L	0.649145	0.508872	0.828083	0.00141421
PCDHAC1	0.534425	0.413426	0.690837	7.31185e-06
FAM20B	0.352248	0.260864	0.475644	1.74801e-10
ISCU	0.68338	0.525869	0.888069	0.0104692
RNASE1	22.0254	12.6144	38.4576	0
ATP1B2	1.46317	1.14067	1.87684	0.00676064
TRAT1	0.565586	0.413744	0.773153	0.00101533
COCH	0.56628	0.443988	0.722255	1.82141e-05
ST6GALNAC6	0.591822	0.456867	0.766642	0.000228126
IGFLR1	4.65258	3.2141	6.73485	2.25255e-14
C1QTNF3	0.33163	0.246296	0.446531	9.90525e-12
OSTN	0.600339	0.408314	0.88267	0.0209281
LRRC32	1.69101	1.28611	2.22338	0.000509343
YWHAQ	0.4355	0.333798	0.56819	8.66252e-09
NPPB	42.3444	21.9924	81.5302	0
NBR1	0.427059	0.325143	0.560919	9.12376e-09
FMR1	0.563616	0.440446	0.721229	2.02272e-05
OPALIN	0.600783	0.42776	0.843792	0.00799428
STX2	1.52518	1.17017	1.9879	0.00456756
FATE1	0.673529	0.476498	0.952033	0.0499862
NDUFB11	0.385266	0.262594	0.565244	4.75221e-06
NDUFV2	0.631266	0.491129	0.811389	0.000947661
HTATIP2	0.634404	0.479472	0.8394	0.00375332
CHKB	0.437648	0.326726	0.586229	1.8639e-07
ITM2A	0.702713	0.544483	0.906925	0.0153259
ZP4	0.497411	0.371934	0.665218	1.03121e-05
CLPSL2	0.629409	0.474461	0.834959	0.00345251
SH3BP2	0.667862	0.505175	0.882943	0.0108837
NFU1	0.45072	0.347518	0.584572	1.68145e-08
EDDM3B	0.589859	0.415222	0.837946	0.00782476
LILRA5	1.34578	1.06538	1.69996	0.0272107
CCDC90B	0.456646	0.316556	0.658732	9.51677e-05
KLRC3	2.15729	1.61192	2.88717	1.17013e-06
B4GALT7	0.580697	0.452871	0.744602	6.53962e-05
GLCE	0.498883	0.380191	0.654628	2.47315e-06
C1QTNF5	1.58942	1.23697	2.04229	0.000849086
HRASLS2	0.65357	0.474247	0.900697	0.0206967
MSRB3	0.662076	0.491585	0.891696	0.0151667
ABHD12	0.425602	0.279766	0.647457	0.000212935
BNIP3L	0.66046	0.503737	0.865943	0.006646
SERF1A	0.577947	0.418568	0.798013	0.00233664
MTIF3	0.467426	0.362127	0.603343	3.95505e-08
SCO1	0.405819	0.300413	0.548211	3.29913e-08
NTS	1.38381	1.09949	1.74165	0.0130771
ROR2	4.19863	2.86193	6.15965	6.59746e-12
PGRMC1	0.605768	0.474684	0.77305	0.000183779
DNAJC30	0.512116	0.391183	0.670435	4.90901e-06
TMEM132A	0.733973	0.578082	0.931902	0.0241143
PLEK	0.372319	0.28063	0.493965	1.40381e-10
COA3	0.706443	0.527484	0.946116	0.040458
DLG3	0.696072	0.516697	0.937718	0.035688
VAMP3	0.484727	0.329169	0.713798	0.000720612
FJX1	1.50028	1.15802	1.9437	0.00536479
TPST1	2.05504	1.57587	2.67991	5.69504e-07
EXOSC1	0.685136	0.517949	0.906289	0.0181526
NDRG4	0.665392	0.488763	0.90585	0.0212528
LARGE	1.39873	1.08925	1.79615	0.019108
SEMA6A	1.97179	1.50775	2.57865	3.24268e-06
ENTHD2	0.693049	0.512891	0.93649	0.0353116
VTI1A	0.492769	0.37775	0.64281	9.34051e-07
SLAMF1	3.46424	2.45999	4.87846	2.71735e-11
ITIH1	0.698719	0.549299	0.888783	0.00845209
SCG3	1.99426	1.52777	2.60318	1.85342e-06
CDH7	0.396619	0.29894	0.526214	1.84551e-09
B3GNT2	0.619405	0.481494	0.796816	0.000578193
C1orf226	1.41395	1.13652	1.7591	0.00477332
MXRA7	2.11342	1.57354	2.83853	3.04924e-06
DNAJB12	5.82171	3.88677	8.71992	0
SURF1	0.605681	0.470067	0.780419	0.000330455
LMAN2L	0.624628	0.488575	0.798567	0.000523511
VSIG2	0.684837	0.525331	0.892774	0.0120446
TPST2	0.511029	0.389064	0.671228	6.01456e-06
C1orf198	0.644677	0.499751	0.831632	0.00199338
FAM177A1	0.234464	0.171075	0.321341	0
LEMD1	0.567698	0.444855	0.724463	2.08275e-05
COMP	0.704193	0.5531	0.896561	0.0105263
FTMT	1.4308	1.12332	1.82243	0.00892643
DNAJB14	0.649885	0.504474	0.83721	0.00230507
THPO	0.740692	0.571281	0.960342	0.0469764
DLG4	0.445728	0.338554	0.586829	6.08154e-08
MSMP	2.00946	1.561	2.58676	3.50586e-07
CISD2	0.643962	0.450259	0.920997	0.033323
SPON2	5.50096	3.81503	7.93193	0
ADM2	1.59761	1.2467	2.0473	0.000632799
SSR1	0.547693	0.391909	0.7654	0.00120628
MIF	1.38417	1.09006	1.75764	0.0172655
EPHB2	1.4007	1.09662	1.7891	0.0158337
GXYLT1	0.619642	0.481742	0.797015	0.000580099
ITIH5	1.85015	1.43007	2.39364	1.15469e-05
CHGB	1.7384	1.32744	2.2766	0.00019156
FUT8	0.706167	0.551214	0.904679	0.0136103
PTPRJ	0.389907	0.293211	0.51849	1.25073e-09
NOTUM	0.303416	0.22202	0.414652	2.34789e-12
MRVI1	0.603826	0.474005	0.769201	0.000147491
UXS1	0.380876	0.291616	0.497459	3.23516e-11
HS3ST3A1	0.587335	0.457626	0.753809	0.000100452
ARSK	0.609973	0.463293	0.803093	0.00121811
STX7	0.612372	0.48055	0.780353	0.000234519
PEAR1	0.466301	0.360145	0.603749	5.19864e-08
APOH	0.761104	0.601286	0.9634	0.0465571
KDELC2	0.558059	0.437382	0.712031	1.10878e-05
DNAJC10	0.469409	0.36354	0.60611	4.92569e-08
LILRA4	0.713664	0.543464	0.937166	0.0320426
PEX14	0.54708	0.423717	0.70636	1.48737e-05
C12orf10	0.582709	0.451364	0.752274	0.000115766
TNFRSF11B	2.16473	1.63011	2.87468	5.18554e-07
SULF2	0.699206	0.521328	0.937775	0.035164
C11orf68	0.486364	0.37879	0.624489	1.05565e-07
DEFB119	0.457695	0.278029	0.753464	0.00532257
DPEP2	0.630292	0.492191	0.80714	0.000744659
PTPRU	2.0131	1.54777	2.61834	9.40128e-07
PAPOLG	0.391439	0.296827	0.516207	4.69876e-10
DPP7	0.399755	0.30494	0.524049	4.86239e-10
OXT	1.96371	1.52178	2.53399	1.08555e-06
PRDX3	0.513135	0.400285	0.657802	7.38776e-07
VSIG1	0.645245	0.476899	0.873017	0.0106866
TNFRSF1B	3.5291	2.35126	5.29697	1.08027e-08
C11orf94	0.650987	0.498915	0.849411	0.00404688
QSOX2	0.747902	0.585016	0.956139	0.0417837
RARRES1	0.580288	0.44443	0.757677	0.000206536
FASN	0.549301	0.428238	0.704589	9.96145e-06
NTM	0.707428	0.544394	0.919287	0.0211953
AXIN2	1.73815	1.33735	2.25906	0.000120958
RSPO4	1.86265	1.37151	2.52966	0.000219095
INHBA	1.36977	1.10128	1.70371	0.0111099
CHGA	2.40476	1.81496	3.18623	9.31492e-09
EFEMP1	3.46915	2.47939	4.85402	1.07078e-11
DMKN	0.610057	0.438116	0.849479	0.00831825
ARL8B	0.348779	0.238707	0.509606	3.04863e-07
SPINK14	2.84099	1.9981	4.03944	4.54812e-08
ZPBP	0.456797	0.336906	0.619351	2.16881e-06
OLFML3	2.11896	1.61105	2.787	4.37601e-07
C11orf73	0.507396	0.355813	0.723556	0.000537599
GALNT11	0.517713	0.382921	0.699953	6.72149e-05
CD74	0.451147	0.336805	0.604309	5.16796e-07
VCL	0.698864	0.535918	0.911354	0.018335
DCUN1D5	0.729426	0.575401	0.924682	0.0202774
EFNB2	0.505276	0.301392	0.847084	0.0211953
NOG	0.552521	0.423703	0.720504	4.35722e-05
PCDH10	0.594874	0.463578	0.763356	0.000148726
DPEP1	0.393368	0.295228	0.524131	2.27913e-09
PVRL1	0.60333	0.419961	0.866762	0.0143823
BAMBI	2.48081	1.61274	3.81611	0.000120201
CANX	0.582855	0.400812	0.84758	0.0111425
MFAP3L	0.377945	0.277965	0.513887	5.52267e-09
CILP2	0.431552	0.327325	0.568967	2.17003e-08
MYRF	0.705948	0.537322	0.927493	0.0265972
ADAMTS3	0.347782	0.231842	0.5217	1.61856e-06
PLA2G2C	0.372147	0.245372	0.564423	1.32791e-05
CLEC4A	0.584649	0.399209	0.856229	0.0134406
BATF3	0.647563	0.469242	0.89365	0.0183851
CENPW	0.581819	0.434503	0.779081	0.00080867
QPCTL	2.04877	1.55051	2.70715	2.1664e-06
CACNA2D3	0.456561	0.351548	0.592941	3.2658e-08
NUDC	0.534683	0.4186	0.682959	2.50778e-06
SMIM9	0.61592	0.473023	0.801985	0.000926281
CCPG1	0.518761	0.390368	0.689383	2.33477e-05
TMEM132B	1.94027	1.49773	2.51357	2.45378e-06
NEO1	0.561684	0.436751	0.722355	2.66456e-05
YWHAG	0.395895	0.30328	0.516792	1.69588e-10
COX6C	0.502985	0.38185	0.662548	4.52509e-06
UGT2A1	0.384157	0.294551	0.501023	3.82965e-11
GNPDA1	1.32715	1.04548	1.6847	0.0410169
SIGLEC11	0.482056	0.345872	0.67186	5.9236e-05
STIM1	0.515092	0.400672	0.662188	1.1458e-06
PTK2B	0.468711	0.359225	0.611566	1.49605e-07
PABPN1	0.561258	0.435515	0.723307	3.04384e-05
GALNT16	2.30013	1.74452	3.0327	2.87502e-08
RRM2B	0.516111	0.402278	0.662155	1.01058e-06
BDP1	0.551857	0.418958	0.726914	8.2308e-05
ENTPD6	0.385361	0.274075	0.541832	2.47891e-07
MEF2C	0.666207	0.494619	0.89732	0.0170044
MRPL21	0.618422	0.482683	0.792332	0.000439514
FAM175B	0.558526	0.40371	0.772712	0.0012419
CLCA2	0.466579	0.322224	0.675605	0.000178455
SCARF2	2.90059	2.09788	4.01044	1.54819e-09
CHL1	0.619999	0.480884	0.799358	0.000668306
ERAP2	0.703255	0.554929	0.891225	0.00864559
VTI1B	0.436295	0.336812	0.565162	3.67536e-09
FCRL4	0.704038	0.550114	0.90103	0.0123918
COL15A1	5.60033	3.86854	8.10737	0
RQCD1	0.507349	0.394865	0.651876	6.02576e-07
THBS3	0.718383	0.567067	0.910076	0.0140759
GOLM1	1.54909	1.23902	1.93676	0.000379116
SLAMF8	1.58319	1.19454	2.09828	0.00361616
MARCO	0.707896	0.532149	0.941686	0.0366253
PLXNA1	1.40062	1.09879	1.78536	0.0149074
NR1H2	0.465323	0.350774	0.61728	6.02576e-07
LCT	1.3624	1.07043	1.73401	0.0257861
HAVCR1	2.50331	1.82916	3.42592	6.89824e-08
MTPAP	0.496632	0.346746	0.711311	0.000411771
C17orf89	0.62383	0.46141	0.843422	0.00542741
MXI1	0.659125	0.482534	0.900342	0.0196298
JTB	2.19851	1.65953	2.91254	2.41626e-07
CRIP2	2.05995	1.49914	2.83056	3.12132e-05
ADRM1	0.638492	0.479636	0.849961	0.00531277
ARHGEF10	0.479973	0.365491	0.630313	6.87265e-07
KIAA1024	0.456381	0.31404	0.66324	0.000131115
PENK	2.18843	1.66598	2.87473	1.19691e-07
MAN1A2	0.44827	0.340821	0.589592	6.70334e-08
SNTB1	0.38686	0.296109	0.505422	7.01854e-11
SYTL4	0.398735	0.300812	0.528535	2.00196e-09
[truncated: 125 more rows]

## Sheet: Stage B vs HFpEF
Table S2.	All DEPs found between Stage B vs. HFpEF with corresponding odds ratios (ORs), 95% confidence intervals (CI) and adjusted p-values.
	Stage B vs. HFpEF
Protein symbol	OR	CI lower	CI upper	Adjusted P-value
MXRA8	2.18637	1.5222	3.14033	0.00910141
HHIP	2.3561	1.52173	3.64796	0.0276272
RBP7	0.489079	0.340464	0.702565	0.0269267
GM2A	0.411158	0.254206	0.665014	0.0454241
ACVRL1	0.459712	0.32974	0.640915	0.00320192
CD320	0.615012	0.482707	0.78358	0.0220424
CST3	0.33176	0.198356	0.554882	0.00910141
NTRK3	1.96177	1.36985	2.80946	0.0426557
EGFR	2.48637	1.59597	3.87355	0.0170104
CNTN1	2.44907	1.67972	3.5708	0.00271822
FSTL3	0.404	0.24896	0.655594	0.0426557
GDF2	2.3191	1.58941	3.3838	0.00768923
NOTCH1	2.18307	1.52221	3.13086	0.00910141
SET	2.79787	1.91134	4.09558	0.00025453
RNASE6	0.314081	0.201218	0.490249	0.000482062
TNXB	1.8427	1.34849	2.51804	0.0276272
EPO	0.534006	0.381579	0.747322	0.0427115
CCDC126	2.18677	1.44859	3.30113	0.0375709
COL13A1	2.1332	1.49649	3.0408	0.00910141
IGFALS	1.8521	1.32933	2.58045	0.0437333
ST3GAL6	1.87354	1.35402	2.59239	0.0318175
GALNT1	0.324484	0.207284	0.507952	0.000899314
RNASE1	0.32927	0.197444	0.549112	0.00910141
NPPB	0.233196	0.138009	0.394035	0.000224532
CACNA2D3	2.02737	1.4264	2.88154	0.0220424
TFF2	0.447113	0.306778	0.651645	0.00910141
B4GALT2	2.05758	1.41418	2.9937	0.0325408
