# Supplementary material for: Identifying plasma proteomic signatures from health to heart failure, across the ejection fraction spectrum
Source: Sci Rep. 2024 Jun 27;14:14871. doi: 10.1038/s41598-024-65667-0 (PMC11211454; doi:10.1038/s41598-024-65667-0)
Supplement: Supplementary file 6 — Supplementary Table S3. [file 41598_2024_65667_MOESM6_ESM.xlsx]

## Sheet: Unique iHFrEF vs HFpEF
Table S3.	All DEPs found only between iHFrEF vs. HFpEF.
Protein symbol
SPDEF
SCARA5
PCDH9
ST3GAL5
CASC4
OLFM3
PDXK
ANGPTL1
KRT5
TXNIP
PTPRH
KLHL7
ADSS
PDK2
MPST
RGS19
CSDE1
NISCH
ZNF180
RGS3
ARPP21
STAU2
SPP1
ISLR2
REPIN1
CA10
FGF19
PPCDC
CST4
EFNA3
GAS6
ANPEP
CRIM1
FCN1
GLA
PNLIP
XCL2
NLGN1
BMP4
TLR1
OMG
NUDT5
KLF4
GAGE2D
MAGEA8
PYCR2
LAMA2
PHEX
NMNAT1
POLE3
HN1
OLFM2
CCL27
IL12RB1
ICAM3
YES1
LSAMP
FGF2
MRC2
IL13
RET
CNTN2
LY9
TBK1
BCAN
TPO
CCL13
IGF1R
PCSK7
SPARCL1
SH2D1A
SLITRK5
LTA
ENG
TYMS
JAG1
FGFR1
PAM
SIRPB2
C2orf66
PAPPA2
EEF1B2
TP53
IGLON5
NCAM2
RAB26
SEMA7A
SLITRK4
NPTN
LRFN2
PCDHGC3
HERC4
SIGLEC8
LRFN1
ART3
GPNMB
HYAL1
UST
MMP10
A4GALT
UGT1A8
SERPINA11
EPDR1
NPTX1
PTPRD
TAC1
LRRC4C
ADH1B

## Sheet: Unique iHFrEF vs Stage AHealthy
Table S3.	All DEPs found only between iHFrEF vs. Stage A/Healthy
Protein symbol
OCRL
HOGA1
SIGLEC12
HNF4A
CUL3
BIRC2
CBFB
GAN
RAD23A
RBBP9
OAS1
MYC
IL12B
AGA
APOM
INSL5
SCIMP
TOR1AIP2
SLITRK3
PUF60
HTN1
PRR16
APLP2
KIAA1324
SFTPB
SUDS3
ACE
PROK2
CLEC4G
HABP4
B4GALT6
EBI3
SMEK1
DSC1
MRAP2
CD58
GH2
LRRK2
CHI3L1
SVEP1
NAT14
MRPL55
CCDC64
PUS1
NAGPA
CDH15
CTBP1
TPMT
SUN5
TRABD
ALDH1A1
CHCHD10
LRP1B
CSNK1D
CREB3L4
CSNK2B
DGCR14
GPR101
DLX3
RUFY1
DTX1
DNAJB2
ELL
TMEM230
PHF3
HMG20B
POLE2
DNAJA2
MGA
ITGAL
CHST9
EVL
SLCO5A1
TPK1
SMAD4
ANAPC10
ARRDC3
SRI
TMEM57
KAT2B
PDLIM4
ORC6L
PAX4
RAB22A
ARF6
CDC25B
LYPLAL1
MPG
NTMT1
CHP1
SIRT5
CLIC5
RPL30
PRKAR1B
CDKN2C
CYTH2
CALCOCO2
HPGDS
RAD51L3
NT5C
EDN2
MTHFD1
GCA
PPP2R1A
ARFIP2
NAT1
TRDMT1
GNAI3
TST
GDA
SNRPA
USP21
CCBL2
DIMT1
PRMT3
SH2D3C
L3MBTL2
HMG20A
TOX3
PTGFRN
PSMG3
PLEKHA7
MPP7
CSDC2
ZNF334
SF1
HNRNPM
PIWIL1
NLRP4
ZNF329
ARHGAP30
ACYP2
EHBP1
TESC
BAG4
CASS4
NEDD9
SV2A
RDH16
PAXIP1
GCK
SORBS3
PSD
RFK
VARS
BTC
SECTM1
BCL2L2
LUM
WNT3A
SHANK3
WNT5A
CYB561D1
FH
RNF34
SPINK2
TMEM167B
SF3B4
UBE2D4
TMEM87B
MPP6
PDE6D
HSPA9
HMGCS1
SLC35G2
ATP2A3
EMC4
HTR6
RBL2
ARPC3
RND1
APAF1
RAB27B
NHP2L1
GTF2I
MAGEA10
MLL2
RBBP5
ROCK2
PPP2R3A
NAB2
CSF1R
IL5RA
CAPSL
SLC5A8
WISP1
KIAA0319L
RAP1GAP
CUL4B
CAND1
IFI16
NUDT12
CRYZ
LANCL1
ADSSL1
S100A11
DHX58
IL1RAP
IL18R1
DEF6
CBR3
CARS
RELT
S100A4
C10orf54
HHLA2
IL1R2
CD93
HIST2H2BE
PDCL2
MYL6B
SRXN1
UBE2E1
TRAPPC3
FAM69C
KRTAP24
VOPP1
DNAJC17
PTPN7
C8G
SCGN
MAD2L1
AGO3
GBP1
APOA5
BRD2
KL
NRP2
GFER
LCAT
AMBP
REG3G
ATRN
SAA1
GSS
DLD
VIM
PPP3R1
CCNA2
FOLR2
HTRA1
MAPK9
LILRA2
COL10A1
PGR
GPT
NID2
WIF1
AKR1B10
GIP
BPIFA2
A1BG
GLRX3
C1QTNF9
AKR1B1
COL6A2
HDGF
DEFA5
DOK1
CFHR3
NANP
MAGOHB
MSRB2
SEMA4A
GSTA1
KIR2DL3
ANXA3
CALCB
LCP1
CNPY3
FDCSP
SYNJ2BP
AKR1C3
STARD5
HMOX1
ACADSB
EGFL6
HSPA13
GIF
CA5B
UGT1A1
IDI1
UBE2S
RRAS
TP53I3
CRYBB1
ARG2
WDR5
SNRPD3
MAP1LC3A
ALDH5A1
NANS
PNPO
IDI2
PPME1
PCMT1
ASF1A
NAE1
SMS
GATM
RANBP1
MORF4L1
HBQ1
GCLM
SH3GLB2
PGP
CYB5R1
CRIP1
SOX2
MRAS
MTHFD2
GMDS
PSAT1
MYL3
PSMD10
MAT2B
AKR1C4
ARL15
ARL4D
CBX1
HIST3H2BB
EIF4A2
SAA2
SGTB
CBX3
FGB
GPR56
GSTM4
HDAC2
HDGFRP3
KIR3DL1
LIN7A
PAFAH2
ITPA
PSMA5
SLIT2
RGS1
UBE2M
TK2
OSTF1
NFKBID
MRPL2
LGALS13
MPPED2
GOLGA7
USP14
BAG2
SRGN
TCP1
GNAI1
GSR
UBE2D3
PET117
HNRNPK
LRRTM1
PCNA
MDGA2
ITGA2B
IHH
TIMP1
CXCL16
CFI
MPO
EIF5
HMOX2
PAFAH1B2
PRKCZ
TNFRSF17
HGF
TNFSF18
NANOG
SHH
ULBP3
FAM107A
FGF20
GDF11
IL10
IL16
IL22
LTF
SOD1
APOB
AGRP
XRCC6
SPINT2
TIE1
SERPINA3
SERPINE1
VCAM1
AREG
LGALS4
JAM3
TGFBR3
TSLP
SERPINF2
CAST
GFAP
IL19
CCL3
CCL18
C9
LBP
PGF
ULBP2
EDA2R
VEGFC
NAAA
ADAMTS13
C2
WFIKKN1
GNLY
LTA4H
NID1
ACP5
FCER2
CD48
CD5L
CNTN4
CNTN5
FCGR3B
GFRA1
LRIG3
CADM1
PGLYRP1
HFE2
SERPINC1
BMP1
CTSV
PRKCI
PIK3CA
PTPN11
BCL2
GZMA
SERPINA4
CXCL13
ITGA1
CPB2
CCL17
BSG
BMP10
CAMK1
LY86
MMEL1
MAP2K2
MFRP
CKB
TNFRSF4
PTGS2
FGF23
ACP1
PSMA1
PSMA6
SEZ6L2
UBE2L3
ARID3A
LDHB
NAGK
PDXP
CFB
FGF6
IL25
CXCL10
NTF3
PAPPA
KLKB1
EIF4EBP2
AKR1A1
ANP32B
IL1RL1
L1CAM
NUDCD3
PON1
PFDN5
PEBP1
RAN
CRP
DHH
FGF12
FGF16
COLEC11
ENPP7
IL11
CDON
IL6
EPB41
IL3
ITIH4
SELL
GPC3
IL1A
INS
CCL7
WNT7A
LGALS8
GSTP1
CCL19
F3
ANXA1
CRK
GPC5
LGALS3BP
MAPK12
MAPK13
PLA2G7
SIRT2
CD300C
IL23R
SCARB2
RTN4R
NRCAM
IMPDH1
PCSK9
TYK2
ABL2
CCL11
CKAP2
CPNE1
DLL1
KRT18
TNFSF14
LEPR
TNNI2
TNNI3
CNDP1
IL17RC
PRKCG
WNK3
CTSD
PGLYRP2
FAM19A5
FAM172A
SEMA3G
CTRB2
F13B
PF4V1
ASIP
OBP2B
OLFM1
CILP
CXCL14
PVRL4
C1GALT1C1
MENT
GALNT2
DEFB121
AFP
BID
NGF
MAPT
PTPRS
CECR1
MAMDC2
MAP2K3
GUCA2B
PSG8
PVRL2
LY6G6C
CGREF1
CYR61
WSCD2
FURIN
ARHGAP36
CLSTN3
C1QTNF1
PLBD1
DNASE1L2
NPNT
DLK1
MANBA
CPN2
GKN2
PCYOX1
FAM20A
BAGE3
PTX3
SEMA3C
ASPN
LILRB4
ARHGDIA
TIMP4
PVRIG
IGLL1
GHRL
PROL1
ICAM4
ENPP5
PZP
ADAM11
SAYSD1
CNP
LINGO1
ATAD1
NTN1
PCBD2
ST8SIA6
PCDHGA12
JPH1
ASPH
CD72
CLEC2D
CABLES2
SEMG1
IGDCC3
IL21
APOA2
VWA2
LAIR2
CELA2A
GCNT2
ITIH3
LEG1
H6PD
IFNA14
PPM1L
ISCU
TRAT1
ST6GALNAC6
OSTN
FATE1
ZP4
SH3BP2
EDDM3B
LILRA5
B4GALT7
GLCE
HRASLS2
MSRB3
BNIP3L
NTS
DLG3
VAMP3
EXOSC1
ENTHD2
ITIH1
CDH7
B3GNT2
SURF1
LMAN2L
VSIG2
C1orf198
COMP
DNAJB14
THPO
CISD2
ADM2
EPHB2
GXYLT1
FUT8
PTPRJ
ARSK
STX7
LILRA4
TNFRSF11B
SULF2
DEFB119
DPEP2
PTPRU
OXT
VSIG1
C11orf94
QSOX2
RARRES1
NTM
AXIN2
DMKN
OLFML3
VCL
DCUN1D5
EFNB2
NOG
PCDH10
BAMBI
CANX
ADAMTS3
BATF3
SMIM9
NEO1
COX6C
GNPDA1
SIGLEC11
MEF2C
MRPL21
CHL1
FCRL4
THBS3
SLAMF8
C17orf89
MXI1
ADRM1
MAN1A2
SYT17
DOS
CSRP3
PGM1
CXCL9
LGALS7
LGALS9
UBE2G2
PLXNB2
IMPAD1
PLXDC1
PPT1
SIGLEC5
FKBP7
RMDN3
NMB
ITIH2
FKBP14
IL2RB
MPZL2
TTC9B
CPQ
TRABD2A
NUDT9
AIFM1
LST1
B3GALT1
BIN1
CSMD1
MMRN2
MARK3
GSTM3
BRSK2
LDHC
NQO1
APEX1
NFKB1
XRCC4
MYO6
KRT1
LAG3
RNF114
CSMD2
