# Supplementary material for: Identifying plasma proteomic signatures from health to heart failure, across the ejection fraction spectrum
Source: Sci Rep. 2024 Jun 27;14:14871. doi: 10.1038/s41598-024-65667-0 (PMC11211454; doi:10.1038/s41598-024-65667-0)
Supplement: Supplementary file 7 — Supplementary Table S4. [file 41598_2024_65667_MOESM7_ESM.xlsx]

## Sheet: HFpEF vs Stage A Healthy women
Table S4.	All DEPs found between HFpEF vs. Stage A/Healthy in women, with corresponding odds ratios (ORs), 95% confidence intervals (CI) and adjusted p-values.
	HFpEF vs. Stage A/Healthy
Protein symbol	OR	95% CI lower	95% CI upper	Adjusted p-value
MXRA8	0.3247	0.197026	0.53511	0.00862095
HHIP	0.24117	0.128212	0.453646	0.00862095
C11orf87	0.420135	0.267628	0.659548	0.0460304
GM2A	4.27911	2.02194	9.05604	0.0433872
ANTXR2	0.364834	0.219775	0.605637	0.0338505
ACVRL1	3.21237	1.79037	5.76379	0.0338505
CNTN1	0.363053	0.219488	0.600522	0.0334405
MATN2	0.380276	0.232354	0.622368	0.0387618
GDF2	0.361012	0.219356	0.594146	0.0286217
SET	0.320814	0.189154	0.544116	0.0148313
NELL2	0.23214	0.127031	0.424219	0.00433169
CCDC126	0.278979	0.159606	0.487635	0.00862095
NPPB	8.04176	3.55937	18.1689	0.0022562
KITLG	0.331133	0.193178	0.567607	0.0286217
B4GALT2	0.320726	0.190467	0.54007	0.0132848

## Sheet: iHFrEF vs HFpEF women
Table S4.	All DEPs found between iHFrEF vs. HFpEF in women, with corresponding odds ratios (ORs), 95% confidence intervals (CI) and adjusted p-values.
	iHFrEF vs. HFpEF
Protein symbol	OR	95% CI lower	95% CI upper	Adjusted p-value
NPDC1	3.97807	2.11007	7.49974	0.00106353
NRAS	3.74721	1.89697	7.40211	0.00422584
HTN3	3.30409	1.74703	6.2489	0.00627289
PLOD3	0.41682	0.239227	0.726252	0.0314214
MSMB	7.28295	3.49375	15.1818	7.04425e-05
COL28A1	16.1349	5.02665	51.7912	0.00035567
KERA	4.57127	2.22926	9.37376	0.00145553
SRL	4.14742	2.23967	7.68022	0.000477454
SPINK7	3.69172	1.97351	6.90585	0.0017819
REG4	4.672	2.41594	9.03483	0.00045194
KLK13	3.87901	2.24283	6.70881	0.000217055
CXADR	0.239648	0.109043	0.526681	0.00911323
PCOLCE	4.84483	2.53748	9.25028	0.000281065
ADGRF1	0.197438	0.0956087	0.407723	0.000751566
ATF6	0.372098	0.201188	0.688199	0.0265455
RAG1	0.141062	0.0472367	0.421253	0.0103545
P4HA2	0.170724	0.0608936	0.478649	0.0154339
RRM1	2.20492	1.3249	3.66946	0.0347194
WFDC2	7.81829	3.53165	17.308	0.000110523
CD59	6.80115	3.07683	15.0335	0.000304103
FABP1	3.63764	1.79249	7.38215	0.00858148
HMBS	2.30804	1.36971	3.88916	0.0273006
CRABP2	3.30621	1.81735	6.01481	0.00315075
BPGM	3.16469	1.75457	5.7081	0.00405439
ETS2	0.287722	0.163082	0.507619	0.000981718
APOF	4.23301	2.07884	8.61943	0.00255422
TRA2B	2.21248	1.33872	3.65654	0.0307162
CBR1	5.09727	2.60745	9.96459	0.000287921
FKBP6	0.340155	0.178799	0.647123	0.0187405
PKN1	0.41966	0.23504	0.749295	0.0455654
ZNF774	0.0781506	0.0140762	0.433888	0.0480379
RBL1	0.102622	0.0220999	0.476534	0.0492176
SECTM1	2.4405	1.38254	4.30804	0.032104
REG1A	3.23259	1.72708	6.05047	0.00637867
FIGF	7.64744	3.54383	16.5029	0.000101575
FAM3D	2.44383	1.37443	4.34529	0.0347194
SPP1	2.89435	1.53864	5.44461	0.0183105
SMOC1	9.73769	3.96099	23.9391	0.000148902
SERPINA10	0.325551	0.172104	0.615812	0.0124486
FLRT2	3.46072	1.84485	6.49192	0.00366619
ISLR2	2.50903	1.42934	4.4043	0.0232291
DSC2	18.9619	6.09736	58.9685	0.000110523
LTBP4	3.64739	1.77395	7.49934	0.0102011
B4GALT1	2.58318	1.38976	4.80143	0.0385687
PCSK1	3.28461	1.8344	5.88129	0.00236702
DEFB4A	2.96211	1.67633	5.2341	0.0051934
TMEM132D	2.67522	1.51391	4.72737	0.0146924
PXDN	9.50977	3.64746	24.7942	0.000420092
PVRL3	0.143244	0.0425715	0.481985	0.0274551
RFESD	2.54798	1.4319	4.534	0.0247192
MAD1L1	0.153261	0.0574325	0.408984	0.0051231
GRB14	0.249827	0.109816	0.568346	0.018025
TOM1L1	0.221766	0.102101	0.48168	0.00422584
HSPA6	0.413924	0.244506	0.700732	0.0188122
INHBB	5.04002	2.41256	10.529	0.000981718
NAB1	0.348043	0.186824	0.648384	0.0170786
PAPSS1	0.433666	0.249775	0.752944	0.0421923
IL15RA	4.44875	2.06799	9.57033	0.00414751
CST4	5.27092	2.31674	11.9921	0.0026386
IGFBP6	3.56701	1.80488	7.04956	0.0065418
EFNA2	6.80594	3.05783	15.1482	0.000326501
IFNB1	0.223424	0.087993	0.567297	0.0265293
PTPN4	0.261518	0.132886	0.51466	0.00348983
ZNF526	0.183546	0.0592124	0.568955	0.0455654
HRSP12	3.03998	1.68876	5.47236	0.00562257
PACSIN3	0.26536	0.119208	0.590696	0.0206258
REG3A	4.94333	2.55359	9.56946	0.000304103
VWC2	11.5653	5.07464	26.3579	2.28141e-05
CPLX2	7.91277	3.66557	17.0811	7.23085e-05
SELM	7.32709	3.03018	17.7172	0.000667299
APOC1	0.394259	0.222672	0.698067	0.0239877
UNC5B	5.13282	2.53002	10.4133	0.000477454
GM2A	6.81621	2.87872	16.1394	0.00078961
NT5E	4.69391	2.43858	9.03508	0.000388491
AMBP	2.73908	1.53645	4.88304	0.0138633
CD8A	3.38886	1.8545	6.19272	0.00263146
CTHRC1	3.92455	2.15267	7.1549	0.000578583
LRP11	2.79197	1.5426	5.05322	0.0146924
FGFBP1	3.71396	1.92372	7.17024	0.00322008
LEFTY2	4.3813	2.29664	8.35823	0.000534143
NPTXR	3.28166	1.88901	5.70103	0.00124688
PRSS8	3.41491	1.82972	6.37343	0.00376415
GLIPR2	0.393942	0.221707	0.699978	0.0249262
EPHB4	3.90619	2.06252	7.39789	0.00132326
MSR1	4.8615	2.27131	10.4055	0.00184415
SLITRK1	3.31021	1.81495	6.03735	0.00323801
KLK14	2.41376	1.36633	4.26413	0.0352748
GUSB	0.356905	0.197023	0.646527	0.0144661
FCN1	2.16369	1.29915	3.60356	0.0423776
GPX1	5.12513	2.70441	9.71264	0.000126868
RBP4	2.47626	1.35973	4.50963	0.0423776
SMOC2	4.50291	2.3621	8.58394	0.000453501
TAGLN	4.67337	2.08071	10.4966	0.00521731
IGF2R	0.234816	0.131152	0.420416	0.000217055
TREM2	3.27703	1.64919	6.51162	0.0146924
UNC5D	4.91458	2.57923	9.36446	0.000218136
NRXN3	2.86171	1.51285	5.41321	0.0215787
MYOC	4.54458	2.36466	8.73413	0.000477454
LRP10	6.55671	2.92811	14.682	0.000453501
REG1B	2.6473	1.48213	4.72846	0.0186094
DEFA5	3.06291	1.73362	5.41145	0.00376427
FHL1	0.242739	0.102276	0.576114	0.0228612
MSRB2	0.209727	0.0777147	0.565986	0.0316207
PHPT1	4.13563	2.19111	7.80584	0.000756078
ADAMTSL1	3.49514	1.7547	6.96188	0.00904583
SLITRK6	2.4857	1.37598	4.49041	0.0368385
BLVRB	2.34722	1.36534	4.03521	0.0315818
DCLK1	2.30397	1.34342	3.95132	0.0354316
SIRT3	0.247033	0.107763	0.566291	0.0180869
CD46	3.76539	2.01484	7.03684	0.0014364
BTN3A3	4.28229	2.17774	8.42068	0.00124688
PPP1R1A	4.79847	2.31739	9.93587	0.00123673
GGPS1	0.272353	0.137374	0.539959	0.00530747
SDCBP	3.67299	1.96665	6.85982	0.00180691
MLF1	0.289697	0.134145	0.625624	0.0264882
S100A16	2.6283	1.49466	4.62178	0.0156545
CLIC2	4.20473	2.14799	8.23084	0.0012851
SMS	0.187925	0.0709064	0.498063	0.0154339
THG1L	2.67361	1.43517	4.9807	0.0307162
CNRIP1	3.26299	1.8156	5.86421	0.00271807
CCL15	2.17016	1.29185	3.64561	0.0465438
ADPRH	0.185968	0.0849859	0.406941	0.00124833
PPIC	5.38335	2.48527	11.6609	0.00106353
ITLN1	3.70844	1.90288	7.22724	0.00376941
SERPINB13	2.48355	1.36884	4.50603	0.0391642
PRSS3	3.09038	1.69259	5.64251	0.00630029
AIF1L	2.87764	1.63519	5.06414	0.00642082
HSPA1B	3.1316	1.67063	5.87017	0.00904583
KIR3DL1	2.98528	1.68411	5.29175	0.0051231
PHEX	3.1137	1.54008	6.29523	0.0258903
TGM2	4.41342	2.26871	8.5856	0.000770279
HSPB6	7.56125	3.14227	18.1946	0.000477454
SERPINB8	2.46374	1.41451	4.29124	0.0245814
SERPINE2	0.380398	0.205761	0.703258	0.0316207
RBP5	3.36922	1.80768	6.27965	0.00409957
MATN3	3.14612	1.59182	6.21809	0.0183105
SEZ6L	3.45979	1.90007	6.29985	0.00193728
SFTPD	3.52726	1.91614	6.49303	0.00197009
TCN1	3.65736	1.99873	6.6924	0.00125579
NT5C3A	0.39493	0.224303	0.695353	0.0223916
PDYN	0.351766	0.190169	0.650683	0.0168833
COL18A1	7.30878	3.15897	16.91	0.000382004
PLAT	2.99793	1.53886	5.84039	0.0219537
ROR1	2.59376	1.46163	4.6028	0.020256
ANGPT2	6.62603	2.92932	14.9879	0.000477454
CST3	10.738	3.74389	30.7983	0.000672956
EFNA4	2.81189	1.59701	4.95096	0.00844792
EFNA5	7.77949	3.53238	17.1331	0.000110523
ICAM3	0.256588	0.119532	0.550793	0.0109228
TNFRSF1A	7.8631	3.10842	19.8906	0.00081131
EGFR	0.189838	0.0849325	0.424318	0.00197009
C3	11.9894	4.52824	31.7442	0.000126868
MIA	2.41454	1.41596	4.11735	0.0213435
PROS1	0.249714	0.128201	0.486402	0.00181549
MMP7	4.636	2.31273	9.29311	0.000925465
FGA	3.36703	1.80452	6.28249	0.00415802
AGRP	2.49158	1.38977	4.46693	0.0330781
KLK11	3.50413	1.85431	6.6218	0.00373178
KLK8	3.01519	1.7086	5.32093	0.00422584
LCN2	2.85761	1.5295	5.33898	0.018498
NBL1	12.369	4.26809	35.8457	0.000388491
CFD	6.77	2.95191	15.5265	0.000477454
IL18RAP	0.318466	0.152362	0.665655	0.0347194
IL1RL2	0.276288	0.125122	0.610088	0.0246733
LSAMP	2.87841	1.55469	5.32919	0.0154339
PDCD1LG2	2.53237	1.39307	4.60341	0.0347194
CCL23	3.47852	1.76779	6.8448	0.00763589
SPARC	0.407382	0.23054	0.719873	0.0312797
PTN	5.87868	2.68091	12.8907	0.000667299
RETN	3.00368	1.66461	5.41995	0.00667546
PRSS1	2.50929	1.4436	4.36167	0.0200173
LGALS3	2.61739	1.49403	4.58542	0.0154339
IL18BP	3.54152	1.84532	6.79686	0.00422584
F10	0.226824	0.113116	0.454832	0.00132326
RARRES2	5.41514	2.6028	11.2662	0.000477454
CTSA	0.344797	0.190228	0.624961	0.0103545
CTSS	2.34167	1.32964	4.12399	0.0444842
F7	0.16241	0.0763697	0.345387	0.000317948
SFRP1	3.32166	1.68104	6.56348	0.012332
CCDC80	3.12165	1.57871	6.17255	0.019329
ACAN	0.31459	0.146039	0.677674	0.0436175
IGFBP7	3.09447	1.58283	6.04977	0.0180869
MATN2	4.69923	2.59557	8.50785	0.000110523
RGMB	4.65183	2.42902	8.90877	0.000388491
CHRDL1	3.47668	1.76921	6.83203	0.00756241
TPSB2	2.77719	1.42877	5.39819	0.0373871
EPHA1	3.02434	1.54946	5.90312	0.0209844
FSTL3	6.90615	2.8567	16.6958	0.00100017
POSTN	5.42823	2.63336	11.1894	0.00045194
AGT	0.147865	0.0601443	0.363527	0.00139573
DKK3	3.18658	1.59372	6.37148	0.0191093
PYY	2.93564	1.63826	5.26044	0.00750813
PROC	0.114046	0.0281611	0.461857	0.0347194
CA3	3.84597	2.00006	7.39553	0.00204566
CST5	3.09322	1.71261	5.58678	0.0051231
PRDX1	2.71014	1.51979	4.83279	0.0150399
AGER	2.44214	1.36952	4.35483	0.0360244
SPON1	3.40232	1.65077	7.01237	0.0174031
CST2	4.11498	2.22127	7.62314	0.000508879
GDF15	8.19485	3.44981	19.4665	0.000287921
SLPI	4.45005	2.23476	8.86132	0.00111976
ADAM12	0.142539	0.038812	0.523485	0.0455654
ENTPD5	0.368204	0.200485	0.676229	0.0222847
CHST15	2.59213	1.42741	4.70721	0.0281775
SERPING1	3.487	1.88044	6.46611	0.0026386
MMP12	4.71669	2.42056	9.19092	0.000469539
PRSS22	5.49133	2.75886	10.9302	0.000217055
AFM	0.439922	0.255499	0.757462	0.0426113
SMPDL3A	0.189746	0.0950291	0.378867	0.000324308
SFN	3.93391	1.84047	8.40854	0.00973529
EPHA2	4.37712	2.0243	9.46461	0.00505063
ANG	3.79188	2.03523	7.06475	0.00126998
F9	0.0516746	0.0184812	0.144485	2.28141e-05
COTL1	0.35139	0.177422	0.695939	0.0385687
CCL16	4.27267	1.89946	9.61101	0.0103545
LYZ	4.19678	2.17006	8.11637	0.00107827
STC1	4.09702	2.0905	8.02944	0.00164708
CDNF	3.16839	1.7954	5.59135	0.0025509
C1QBP	0.302954	0.147551	0.622031	0.0204233
CAPG	2.62583	1.50588	4.5787	0.0143851
CA1	4.09807	2.18991	7.6689	0.000674708
DPT	3.29382	1.67315	6.4843	0.0124486
PI3	4.06134	2.14935	7.67416	0.000938766
FGG	2.61825	1.4716	4.65833	0.0193029
SOD2	0.331288	0.174318	0.629607	0.0151636
NAMPT	51.1755	10.9772	238.579	0.000126868
PRDX5	0.130341	0.0511851	0.331909	0.00106353
PRSS2	2.86988	1.58967	5.18108	0.0107128
RTN4R	2.66422	1.51476	4.68594	0.0143997
TNFRSF19	3.7534	1.77635	7.93089	0.0119231
HAVCR2	2.43173	1.33861	4.41748	0.047763
UNC5C	2.87498	1.60309	5.15601	0.00949677
F2	0.103458	0.0447975	0.238934	7.04425e-05
S100A9	2.43496	1.45231	4.08248	0.015069
FAS	2.49123	1.38422	4.48355	0.0347194
TNFRSF21	2.54439	1.39046	4.65597	0.0357183
FABP3	3.08392	1.59991	5.94442	0.0154339
GAS1	12.3671	5.08758	30.0622	3.01102e-05
CCL5	0.349368	0.194168	0.628622	0.0103545
ICAM2	0.356893	0.17955	0.7094	0.0453692
FGFR1	3.43211	1.93321	6.09318	0.00124833
GREM2	4.04844	2.10682	7.77946	0.00126998
RNASE4	2.70743	1.43774	5.09838	0.0316207
RNASE6	4.14314	1.93083	8.89025	0.00671616
PRCP	0.340147	0.186735	0.619595	0.0100339
CLPS	2.65389	1.43557	4.90615	0.0295036
HAAO	0.223367	0.116824	0.427076	0.000477454
NELL2	5.05199	2.71145	9.41288	0.000110523
SUMF2	3.53774	1.81781	6.88502	0.00539423
KLK10	4.51789	2.45813	8.30363	0.000217055
VIT	2.887	1.57438	5.294	0.0133776
FMOD	2.55759	1.48583	4.40243	0.0146924
XXYLT1	2.81092	1.4976	5.27594	0.0224293
APOC3	2.51288	1.35528	4.65923	0.0467698
TMED10	5.7585	2.59032	12.8016	0.000993434
FAM162A	0.358601	0.195198	0.65879	0.0180869
PLBD2	0.322724	0.161557	0.644669	0.0232291
NELL1	0.27491	0.149119	0.506814	0.00150762
NDNF	0.111259	0.0399005	0.310238	0.00126998
APLN	0.372432	0.198251	0.699649	0.032738
LRRTM2	2.36013	1.36289	4.08705	0.0330781
MGAT2	0.249609	0.104267	0.597552	0.0293332
CCK	2.63852	1.45069	4.79894	0.024784
SLITRK4	3.44825	1.66769	7.12988	0.0164462
PCDHA4	0.407796	0.22936	0.725049	0.0339552
GP5	0.436396	0.258674	0.736223	0.0299604
RNASE1	8.72091	3.43423	22.1459	0.000469539
NPPB	18.838	5.15887	68.7881	0.00062262
CHKB	0.327489	0.170076	0.630596	0.0164462
ROR2	4.41404	2.08573	9.34145	0.00348983
VAMP3	0.0952726	0.022218	0.408536	0.0257905
TPST1	2.51808	1.38789	4.56862	0.0350031
SEMA6A	3.16991	1.62734	6.17471	0.0146924
SCG3	3.36691	1.85189	6.12136	0.0025509
ART3	3.97701	2.06195	7.67068	0.00161636
MXRA7	3.89973	1.93806	7.84695	0.00415802
DNAJB12	4.03902	1.96732	8.29234	0.00422584
FAM177A1	0.276906	0.144072	0.532212	0.00376427
MSMP	2.85523	1.64406	4.95868	0.00530747
SPON2	9.74311	4.21547	22.519	7.04425e-05
SSR1	0.162889	0.0677408	0.391681	0.00196373
CHGB	3.16524	1.67269	5.9896	0.00953841
GPNMB	2.31219	1.33878	3.99336	0.0379731
PAPOLG	0.322686	0.179995	0.578495	0.00426972
MMP10	3.24363	1.64977	6.37733	0.0140239
EFEMP1	3.72988	1.82562	7.62042	0.0076354
CD74	0.409056	0.227116	0.736747	0.0410301
DPEP1	0.191549	0.0822198	0.446255	0.00405439
TMEM132B	2.89182	1.64833	5.07341	0.00568749
UGT1A8	0.109809	0.0300121	0.401775	0.0164568
GALNT16	4.88633	2.45384	9.73014	0.000477454
SCARF2	5.96864	2.96669	12.0082	0.000126868
COL15A1	5.87467	2.78821	12.3778	0.000375616
LCT	3.28509	1.79393	6.01572	0.00376427
EPDR1	0.0972225	0.0320327	0.29508	0.00163207
PENK	3.06893	1.70225	5.53286	0.00528894
FAM3B	7.27411	3.67408	14.4016	2.28141e-05
TWSG1	2.8082	1.57428	5.00924	0.0107128
TREM1	4.13914	2.10323	8.14579	0.00163207
CRISP2	0.385294	0.209292	0.709305	0.0331735
MFAP2	3.25353	1.75156	6.04343	0.00521731
WFDC1	9.81208	4.1193	23.3722	0.000105672
CREG1	0.261505	0.141009	0.484968	0.00109269
KITLG	2.66854	1.40431	5.07089	0.0388228
GAA	3.93787	2.06188	7.52072	0.00144509
TPSAB1	2.53493	1.41596	4.53814	0.0281386
C4BPA	0.269144	0.139303	0.520007	0.0032372
LMAN2	3.35334	1.68043	6.69169	0.0131838
APOL1	0.253585	0.114434	0.561941	0.0150399
LAMC2	3.23591	1.75531	5.9654	0.00487622
PIANP	6.37643	2.94344	13.8134	0.000326501
PNPLA2	0.302833	0.14441	0.635052	0.0258903
DLL3	0.341609	0.183149	0.637167	0.0150399

## Sheet: iHFrEF vs Stage A Healthy women
Table S4.	All DEPs found between iHFrEF vs. Stage A/Healthy in women, with corresponding odds ratios (ORs), 95% confidence intervals (CI) and adjusted p-values.
	iHFrEF vs. Stage A/Healthy
Protein symbol	OR	95% CI lower	95% CI upper	Adjusted p-value
RAF1	0.53326	0.339449	0.837729	0.0251405
OCRL	1.86135	1.24157	2.7905	0.0128252
KCNAB2	0.460956	0.25142	0.84512	0.0418486
ZHX3	1.81138	1.15528	2.8401	0.0346222
HNF4A	2.60593	1.56064	4.35133	0.00229306
SGK3	0.342164	0.171492	0.682693	0.0118487
CUL3	0.556839	0.352316	0.880088	0.0415824
ILK	0.586541	0.412436	0.834143	0.014102
PLCG2	0.566692	0.366249	0.876835	0.037963
ACBD6	0.590165	0.396359	0.878736	0.0340652
EIF2B1	0.543708	0.352411	0.838846	0.0235798
APRT	0.478303	0.32093	0.712845	0.00257874
ASMTL	0.515526	0.315716	0.841791	0.0302909
STAT3	0.609802	0.421678	0.881853	0.0317712
SMAD3	0.525851	0.355912	0.77693	0.00742778
NPDC1	5.23641	3.05341	8.98015	1.47339e-07
KIR2DS2	2.13235	1.40539	3.23536	0.00305077
AGA	1.98537	1.35502	2.90897	0.00343775
CLMP	2.52393	1.51398	4.20759	0.00311816
APOM	0.251376	0.148992	0.424116	8.06334e-06
DNAJC16	0.588466	0.390871	0.88595	0.0387174
INSL5	1.73674	1.1518	2.61873	0.0313116
ANTXR1	0.507303	0.317036	0.811756	0.0197032
MXRA8	0.364412	0.221819	0.598669	0.00084326
NRAS	4.13997	2.37558	7.21482	1.66359e-05
CST8	3.78185	2.24206	6.37912	1.81955e-05
PUF60	3.6941	2.21228	6.16848	1.79139e-05
HTN3	1.85087	1.24509	2.75138	0.0118372
PLOD3	0.471128	0.297291	0.746614	0.0079161
PODXL2	1.49516	1.09031	2.05034	0.042497
MSMB	5.31239	2.7329	10.3266	2.35682e-05
GNPTG	3.10596	1.89756	5.08388	0.000129366
COL28A1	62.9463	20.1488	196.649	1.07807e-09
HS3ST5	0.356298	0.19626	0.646838	0.00483761
PROK2	1.86997	1.23532	2.83068	0.0144506
KERA	3.31958	1.96216	5.61607	0.000149461
B4GALT6	0.388312	0.233596	0.6455	0.00240168
HHIP	0.380934	0.210048	0.690843	0.00842229
EBI3	2.97223	1.71902	5.13905	0.00112221
HNRNPDL	0.533802	0.363323	0.784274	0.00798263
SMEK1	1.89826	1.24007	2.90581	0.0147264
SRL	4.21566	2.54941	6.97095	1.1103e-06
SPINK7	3.24659	1.97095	5.34786	8.10207e-05
GH2	1.72234	1.13286	2.61857	0.038421
LRRK2	0.353246	0.194808	0.640543	0.00441863
IGHA1	1.87787	1.19318	2.95549	0.0254548
N6AMT1	0.590001	0.390758	0.890838	0.04134
REG4	3.49484	2.10002	5.81607	3.78575e-05
HSPB1	0.561006	0.385385	0.81666	0.0125836
CHI3L1	2.1616	1.378	3.39078	0.00534613
SVEP1	3.16734	1.75499	5.71632	0.00143624
TMEM119	0.326202	0.175156	0.607501	0.00332066
NAT14	0.43585	0.256409	0.740866	0.011128
SPG21	0.417139	0.271799	0.640196	0.000810816
CACNB4	0.501647	0.328265	0.766606	0.00820577
MTRF1L	0.535099	0.325787	0.87889	0.0452264
TREML1	0.34956	0.202841	0.602402	0.00161621
KLK13	2.71898	1.7534	4.2163	0.000150472
RNF122	0.361933	0.219093	0.5979	0.00089635
SPG20	0.547275	0.35922	0.833779	0.0207663
CXADR	0.187268	0.094687	0.370373	3.78575e-05
NAGPA	0.473386	0.299339	0.748631	0.00798263
DNAJB9	2.51607	1.63232	3.8783	0.000452063
TPMT	0.384732	0.230858	0.641167	0.00226772
UBE3A	0.534757	0.354927	0.8057	0.0132895
TBL2	0.570636	0.38712	0.841148	0.0195305
PCOLCE	6.05472	3.52125	10.411	1.35242e-08
ADGRF1	0.262239	0.132081	0.52066	0.00144404
QDPR	0.49609	0.326283	0.754269	0.00656733
MADCAM1	0.485505	0.302366	0.779568	0.0133784
SUN5	0.240047	0.102178	0.563941	0.00662245
CASQ1	0.332103	0.19698	0.559915	0.000528929
ATF6	0.270674	0.159164	0.460307	3.65799e-05
DCAF5	0.371543	0.177554	0.777479	0.0317712
NT5C2	0.53036	0.339292	0.829025	0.0219366
WWP1	0.576215	0.385612	0.861032	0.0275331
CREB3L4	2.20984	1.45124	3.36496	0.0020545
RAG1	0.12976	0.0463779	0.363053	0.0011554
MRE11A	0.54425	0.335295	0.883424	0.0460054
PLXDC2	0.427543	0.282033	0.648127	0.000810816
P4HA2	0.131917	0.0523403	0.332479	0.000298009
STUB1	0.562724	0.365347	0.866733	0.0331029
NHEJ1	0.401073	0.247372	0.650273	0.00202412
PLCB1	0.535159	0.363721	0.787404	0.00852325
EIF5A2	0.458937	0.303938	0.69298	0.00202412
RRM1	2.77857	1.83506	4.2072	3.62642e-05
TYMP	0.434967	0.282812	0.668984	0.00159983
AK2	0.550485	0.387537	0.781948	0.00567697
ADH5	0.476887	0.32412	0.701657	0.0017437
BLVRA	0.58134	0.386303	0.874847	0.0337165
WFDC2	11.8936	5.92286	23.8832	1.58211e-09
EHD4	0.437592	0.284964	0.671968	0.00164952
PDLIM1	0.596953	0.412754	0.863353	0.0243203
DTX1	0.487099	0.28754	0.825155	0.0284778
PYGL	0.452249	0.294973	0.693384	0.00245816
PCBP1	0.569114	0.396322	0.817241	0.0115829
DYNLL2	0.498031	0.333494	0.743745	0.00468
CD59	6.89378	3.52849	13.4687	8.8932e-07
FABP1	3.22377	1.97016	5.27504	7.00212e-05
HMBS	2.58291	1.70388	3.91543	0.000149824
ARFGAP1	0.309902	0.181472	0.529223	0.000302465
DNM2	0.51724	0.351252	0.761668	0.00562274
MGA	0.109293	0.027391	0.436092	0.00930933
ELAVL1	0.540401	0.330415	0.883838	0.0468047
MAP1LC3B	0.576371	0.399931	0.830651	0.0145745
ERH	0.554921	0.362311	0.849928	0.0263483
DAPP1	0.528922	0.370666	0.754745	0.00349789
AHSA1	0.548884	0.372061	0.809745	0.0124497
RGS10	0.491195	0.341162	0.707209	0.00145124
TAGLN2	0.607279	0.414082	0.890617	0.0377593
DTX3L	0.446223	0.27406	0.726538	0.00718952
SMAP1	0.557606	0.379463	0.81938	0.0139483
CLINT1	0.465761	0.310078	0.69961	0.00216414
AGFG1	0.531897	0.36039	0.785022	0.00840424
GGA3	0.560584	0.382839	0.820852	0.0139483
CRABP2	5.05627	2.99467	8.53713	1.11622e-07
PTP4A2	0.615732	0.418829	0.905205	0.0455126
JAK2	0.595958	0.419204	0.847239	0.0173348
DLX4	0.531398	0.349014	0.809089	0.014845
CBL	0.547692	0.367388	0.816484	0.0145745
BPGM	3.67054	2.29702	5.86536	2.39534e-06
RPS6KA1	0.54057	0.340196	0.858966	0.0336139
AARS	0.541746	0.374636	0.783397	0.006925
ACAP2	0.439776	0.265896	0.727366	0.00795477
CCM2	0.5108	0.338228	0.77142	0.00806326
SARS2	0.54783	0.361722	0.829693	0.0192069
ETS2	0.332533	0.194623	0.568164	0.000748739
MRRF	0.534846	0.328923	0.869688	0.0401648
SNAP29	0.502416	0.31038	0.813266	0.020935
APOF	4.94211	2.68631	9.09216	9.39825e-06
TRA2B	3.29584	2.15298	5.04537	1.92475e-06
CDKN2D	0.493888	0.33366	0.73106	0.00336962
CBR1	3.52886	2.10704	5.91012	4.07641e-05
CAPN3	0.428546	0.226771	0.809858	0.0331029
PDLIM4	0.177601	0.0529168	0.59607	0.0211292
ORC6L	0.379421	0.17789	0.809262	0.0415706
ARL1	0.507874	0.300376	0.858708	0.0396953
PAX4	0.123518	0.0250575	0.608864	0.0362008
MAX	0.453417	0.305791	0.672312	0.000998479
TPRKB	0.358441	0.212168	0.605559	0.00140306
MOB1A	0.398638	0.250726	0.63381	0.00116505
ARL11	0.354095	0.212661	0.589592	0.000831943
IST1	0.523974	0.352767	0.778273	0.00794531
PPIH	0.563555	0.377321	0.841708	0.0209263
PMVK	0.463004	0.309301	0.693086	0.00182203
NXF1	0.373185	0.184176	0.756164	0.024627
PLEKHA1	0.354927	0.180384	0.698361	0.0130934
MAPRE1	0.4571	0.309296	0.675536	0.00102337
CLIC5	3.21901	1.93807	5.34658	0.000125678
RPL30	2.14048	1.35794	3.37399	0.00658324
GLRX2	0.424839	0.260785	0.692095	0.0042739
OTUB2	0.514112	0.301491	0.87668	0.0475647
GABARAPL2	0.501882	0.331602	0.759604	0.00690878
NUDT16L1	0.601624	0.402292	0.899722	0.0448142
GPR68	1.53173	1.1034	2.12633	0.0380449
RAD23B	0.5544	0.377548	0.814094	0.0127736
THRA	0.323339	0.157233	0.664922	0.0111204
FKBP6	0.354069	0.203186	0.616996	0.00227555
CDC34	0.37892	0.174585	0.82241	0.0465812
RHOG	0.512647	0.31803	0.826358	0.0241588
HPGDS	0.551903	0.367555	0.828712	0.0181221
UBASH3B	0.52846	0.364829	0.765481	0.00508608
PKN1	0.369435	0.22938	0.595005	0.000610359
TNFAIP8	0.397727	0.255729	0.61857	0.000617291
NIP7	0.462249	0.300642	0.710727	0.00346323
ARL3	0.60995	0.412223	0.902519	0.0449014
TRIM3	0.499936	0.324064	0.771254	0.00933503
EDN2	1.80231	1.25209	2.59431	0.00858851
OPHN1	0.582018	0.38382	0.88256	0.0380449
PDRG1	0.569325	0.376618	0.860636	0.0286081
GCA	0.445153	0.253983	0.780213	0.0198385
ATG5	0.42359	0.262845	0.682638	0.00334973
PABPC4	0.605397	0.412101	0.88936	0.0373278
PSMB1	2.83553	1.7961	4.47649	0.000149461
NRBP1	0.411409	0.249776	0.677636	0.00372616
TRDMT1	0.376044	0.207991	0.67988	0.00728797
CRAT	0.492771	0.334074	0.726854	0.00299008
ARRB1	0.438646	0.295449	0.651246	0.000627884
RPE	0.533998	0.355893	0.801234	0.0122246
AHCYL1	0.406377	0.274267	0.602124	0.000140223
CSNK1G2	0.424915	0.273885	0.659228	0.00146541
PANK3	0.419575	0.255128	0.690019	0.00448383
OLA1	0.596555	0.394143	0.902915	0.0475779
GABARAPL1	2.36352	1.50601	3.70929	0.00182203
TST	1.92406	1.15495	3.20534	0.0410833
GDA	0.4185	0.230078	0.761229	0.0186597
RAD1	0.436684	0.234609	0.812812	0.0327197
DARS	0.543444	0.373889	0.789892	0.00802098
FLII	0.473727	0.309505	0.725086	0.00425638
CCBL2	0.390994	0.235641	0.64877	0.0024928
HOMER2	0.585252	0.382089	0.896442	0.045915
DECR1	0.512795	0.352578	0.745818	0.00366269
PIP4K2A	0.611788	0.417168	0.897203	0.0408778
KPNA4	0.375617	0.214916	0.656481	0.00427735
ACLY	0.44109	0.236753	0.821786	0.035458
NEK7	0.586807	0.407013	0.846025	0.0185944
SH2D3C	0.222913	0.108339	0.458658	0.000645662
DPYSL3	0.384676	0.241041	0.613902	0.000807782
AP1G2	0.573153	0.388054	0.846543	0.0211292
PIN4	0.519214	0.346951	0.777007	0.00822654
UBQLN4	0.597136	0.401464	0.888178	0.0382936
CIRBP	0.60835	0.423745	0.873377	0.027289
NDC80	0.554201	0.352123	0.872247	0.0379413
FEV	0.495921	0.336924	0.729948	0.00308936
CYTH4	0.404697	0.246026	0.665701	0.00303266
GRID2	0.442779	0.270262	0.725419	0.00731946
ILF3	2.44164	1.55087	3.84405	0.00130591
ZNF774	0.077911	0.0144106	0.421226	0.0142938
PRDM4	0.470098	0.307171	0.719445	0.00385881
GPCPD1	0.500987	0.320046	0.784223	0.0124497
NUDT3	0.468528	0.306258	0.716778	0.00366269
GMEB2	0.396399	0.22033	0.713166	0.0105854
EHBP1	0.412663	0.221594	0.768481	0.0215368
GRAP	0.497563	0.323399	0.765521	0.00847334
SLC5A5	0.479032	0.280157	0.819084	0.0275628
SNX17	0.510765	0.344116	0.75812	0.00567697
TMOD2	0.452442	0.290563	0.704507	0.00350118
TMOD3	0.465214	0.31021	0.697669	0.00204154
DDX6	0.580335	0.402074	0.83763	0.0164669
RBL1	0.0870248	0.020261	0.373788	0.00651398
SV2A	0.373682	0.178974	0.780215	0.0322001
PAXIP1	1.63115	1.12022	2.37513	0.0378141
HERC5	0.462538	0.248023	0.862588	0.0496289
KIAA1279	0.501504	0.34595	0.727004	0.00243546
KRT20	2.32442	1.48981	3.6266	0.00195935
SRSF7	2.81726	1.75059	4.53388	0.000327692
EWSR1	2.80834	1.73846	4.53665	0.00039406
NPLOC4	0.535118	0.366603	0.781092	0.00724183
TSG101	0.553144	0.378998	0.807307	0.0111204
EDC4	0.503658	0.31296	0.810555	0.0198743
PRKG1	0.30423	0.176948	0.523068	0.000289036
CETN2	0.521987	0.32646	0.834622	0.0259704
UNC45A	0.535322	0.364471	0.786263	0.00822869
BTC	0.124042	0.0439139	0.350376	0.000984751
SECTM1	2.22824	1.50657	3.29559	0.000788031
REG1A	3.83622	2.26883	6.48643	1.65523e-05
FIGF	6.42977	3.41811	12.095	4.90441e-07
CSH1	0.437204	0.268577	0.711703	0.00573738
SMOC1	7.31071	3.48601	15.3317	5.51824e-06
SERPINA10	0.196759	0.114049	0.339451	3.59615e-07
FLRT2	2.33906	1.44358	3.79001	0.00416204
DSC2	31.1587	11.1226	87.2873	1.20409e-08
LTBP4	2.54645	1.49559	4.33571	0.00425021
WNT3A	0.306588	0.17237	0.545316	0.000757805
B4GALT1	2.47669	1.52009	4.03529	0.00244453
PCSK1	3.20155	2.01805	5.07912	2.21536e-05
DERL1	0.559872	0.360884	0.86858	0.0346222
DEFB4A	3.31948	2.01836	5.45939	5.33197e-05
RNF41	0.417489	0.24707	0.705456	0.00685031
TMEM132D	1.7195	1.2087	2.44615	0.012651
SF3B4	0.376872	0.204919	0.693113	0.00923918
USP8	0.532283	0.358468	0.790378	0.00955473
ELF5	0.112771	0.0301255	0.422141	0.00724183
TOR4A	0.520795	0.308717	0.878562	0.0474534
PXDN	28.0151	10.924	71.8457	1.69798e-09
HDHD2	0.499734	0.331701	0.752889	0.00590298
ITPKA	0.479039	0.285956	0.802495	0.0211979
GSTK1	0.544142	0.373133	0.793526	0.00875294
UBE2D4	0.521921	0.33422	0.815037	0.0184291
LTB4R	0.502755	0.330376	0.765075	0.00779995
FAM171A2	0.318816	0.156647	0.648869	0.00894086
TCEA2	0.481221	0.276198	0.838434	0.0351267
CNOT1	0.487998	0.318785	0.747032	0.00614074
ARFIP1	0.559649	0.377394	0.82992	0.0172168
GRID1	0.0330138	0.00251675	0.433063	0.0340174
HMGCS1	2.46233	1.57571	3.84781	0.000933546
EIF3J	0.520903	0.349395	0.776598	0.00794531
F8	1.97194	1.19615	3.2509	0.0293012
ARL6IP5	0.547189	0.381725	0.784376	0.00653692
NAP1L2	0.445106	0.269794	0.734335	0.00858993
HMHA1	0.569331	0.399399	0.811565	0.00981102
DCUN1D3	0.408742	0.199472	0.83756	0.0475141
PVRL3	0.185031	0.0569771	0.600879	0.0207442
HTR6	2.03111	1.19943	3.43949	0.0311404
RBL2	1.97845	1.27624	3.06702	0.0116568
PSMD11	0.504409	0.331778	0.766862	0.00794531
RACGAP1	2.10738	1.39124	3.19216	0.00343775
GGA1	0.592688	0.410103	0.856564	0.0219015
RAB27B	0.329024	0.163907	0.660476	0.00955351
RFESD	2.2522	1.49363	3.39603	0.00122128
NCK2	0.562608	0.395351	0.800625	0.00803338
MAD1L1	0.16437	0.0625188	0.432149	0.00229306
AP2A2	0.618523	0.424868	0.900447	0.0415755
PPP2R5A	0.506205	0.34742	0.73756	0.00317135
MLL2	0.216392	0.0866323	0.540508	0.00658383
GRB14	0.19711	0.0984457	0.394659	9.66331e-05
ZYX	0.48189	0.318551	0.728983	0.00408964
NAP1L1	0.539482	0.370947	0.78459	0.00740594
USO1	0.499997	0.329285	0.759212	0.0070158
HGS	0.430587	0.284968	0.650618	0.000810816
TOM1L1	0.223658	0.103203	0.484703	0.00158365
INHBB	8.77335	4.48089	17.1778	3.11939e-08
SLC5A8	0.557876	0.362999	0.857373	0.0293012
WISP1	0.481234	0.281177	0.82363	0.0289127
KIAA0319L	0.381295	0.188309	0.772059	0.0282347
PAK4	0.595401	0.410829	0.862896	0.0244132
ERP29	0.428425	0.285968	0.64185	0.000580782
CUL4B	0.510087	0.322437	0.806944	0.0176695
CROT	0.425728	0.273421	0.662876	0.00164217
APOBEC3G	0.525137	0.352346	0.782665	0.00871196
NAB1	0.470892	0.275837	0.803877	0.0233495
MCF2L	0.484679	0.279759	0.839703	0.0350546
SULT1A3	0.448569	0.30492	0.65989	0.000662336
NUDT12	0.484674	0.292432	0.803294	0.020649
GNPNAT1	0.602166	0.415075	0.873586	0.0286081
DAPK1	0.438039	0.274003	0.700277	0.00419459
LAP3	0.544955	0.375792	0.790268	0.00794531
KIF3A	0.533924	0.340385	0.837507	0.0248813
TOLLIP	0.595192	0.414004	0.855675	0.0209284
TXNRD1	0.486536	0.315583	0.750094	0.00688016
KPNA6	0.527683	0.352603	0.789696	0.0100144
PPFIA1	0.482971	0.317616	0.734411	0.00469519
ARHGEF1	0.5181	0.342841	0.782951	0.00968715
RGS18	0.447723	0.294628	0.680371	0.00171901
CRYZ	0.551756	0.346158	0.879467	0.0421841
NMRAL1	0.548663	0.352647	0.853635	0.0293012
NSF	0.529277	0.338163	0.828399	0.0219052
ADSSL1	0.493059	0.298013	0.815761	0.0236116
PAPSS1	0.413408	0.267949	0.637832	0.000829072
TANK	0.372429	0.239081	0.580152	0.000227965
COPS2	0.420946	0.263439	0.672624	0.00259946
EEA1	0.530535	0.326543	0.86196	0.0371032
BDNF	0.318389	0.20228	0.501143	2.19473e-05
IL15RA	5.89257	3.0233	11.4849	6.9976e-06
PKP2	0.445025	0.277455	0.713797	0.00531893
ITSN1	0.410238	0.243902	0.690013	0.00531893
CST4	1.65968	1.10755	2.48703	0.0465532
TLN2	0.427567	0.275514	0.663535	0.00160153
SEPHS1	0.557993	0.377762	0.824211	0.0154078
IGFBP6	3.99102	2.26014	7.04745	4.46697e-05
HBEGF	0.423396	0.276467	0.64841	0.000944698
RAP1GDS1	0.561655	0.369115	0.854628	0.027289
MTHFS	0.546854	0.379053	0.788939	0.00742778
S100A4	0.432358	0.273396	0.683747	0.00285877
EFNA2	9.34717	4.66858	18.7144	3.44796e-08
IFNB1	0.262231	0.10751	0.63962	0.0149811
HHLA2	0.228119	0.0745834	0.697718	0.034459
IL1R2	0.457851	0.284257	0.737459	0.00777131
CD93	2.65104	1.68139	4.17989	0.000423017
IL36B	0.111649	0.0229038	0.544255	0.0260866
YWHAB	0.443787	0.296373	0.664525	0.000969169
SCP2D1	1.94111	1.24378	3.02941	0.0158128
ANXA7	0.52196	0.34991	0.778606	0.00822654
HEXIM2	0.464463	0.298727	0.722151	0.00468107
RBP7	3.91308	2.44361	6.26621	7.80135e-07
PTPN4	0.318198	0.186633	0.542508	0.000411648
RAB6B	0.492743	0.338694	0.716858	0.00204154
RAB5C	0.500451	0.347962	0.719767	0.00184975
AGAP2	0.560392	0.367307	0.854978	0.0277236
RALA	0.446871	0.289376	0.690085	0.00250294
TRAPPC3	3.01813	1.84102	4.94788	0.000217892
FAM69C	0.400661	0.217311	0.738705	0.015447
KIAA0040	0.548462	0.35548	0.846209	0.0259704
KRTAP24	1.59639	1.11148	2.29287	0.0393464
SUMO3	0.533881	0.367315	0.77598	0.00639602
HRSP12	2.86178	1.84381	4.44176	6.21447e-05
RNF8	0.371803	0.22013	0.627979	0.00204164
SKIL	0.469818	0.303096	0.728247	0.0050457
PACSIN3	0.257612	0.122636	0.541149	0.00289354
EIF4B	0.596953	0.407834	0.873769	0.0298014
AKT2	0.29883	0.165033	0.541101	0.000839462
C8G	0.516327	0.334668	0.796593	0.0134512
CRLF1	1.99909	1.34005	2.98226	0.00480835
ARHGAP5	0.56381	0.379678	0.83724	0.0192459
MESDC2	0.557704	0.384327	0.809295	0.0109837
CCDC134	0.559928	0.37011	0.847098	0.02399
S100A5	0.526093	0.342966	0.806999	0.0149811
REG3A	4.78782	2.76884	8.27898	1.1103e-06
VWC2	10.2361	5.01073	20.9107	2.45553e-08
AGO1	0.578429	0.398211	0.840207	0.0177847
CLIC4	0.48487	0.330637	0.71105	0.00202412
TXNL4B	0.489588	0.330777	0.724644	0.00298319
CPLX2	5.9545	3.27872	10.814	3.29267e-07
GAP43	0.496772	0.345575	0.714121	0.00164887
SELM	16.8453	7.2529	39.124	1.06889e-08
ANKRD1	0.129303	0.0266803	0.62665	0.0387149
APOA5	0.330853	0.187275	0.58451	0.0015077
APOC1	0.280888	0.173466	0.454832	8.28323e-06
BRD2	0.282644	0.128192	0.623188	0.00938523
DDR2	1.59991	1.10225	2.32226	0.044984
KL	0.569036	0.368857	0.877853	0.0380309
FABP2	1.76296	1.17294	2.64977	0.0251974
UNC5B	5.13146	2.88012	9.14267	1.43311e-06
LCAT	0.286931	0.137931	0.596888	0.00559149
LDHA	0.538616	0.350635	0.827376	0.0198743
MAPK10	0.471915	0.315961	0.704846	0.00224934
LOXL3	0.375188	0.238439	0.590364	0.000366893
SRC	0.420719	0.282899	0.62568	0.000319451
PNP	0.556618	0.369843	0.837717	0.0206748
GM2A	29.1606	11.577	73.4507	1.07807e-09
NT5E	2.42226	1.45968	4.01961	0.00446186
AMBP	3.98224	2.42132	6.5494	2.36203e-06
CD8A	3.38513	2.02425	5.66094	7.3474e-05
CNPY4	0.460867	0.300684	0.706383	0.00309176
CTHRC1	4.9709	3.01064	8.20751	3.94887e-08
CFHR1	1.91015	1.19595	3.05083	0.0262545
LRP11	3.10173	1.88446	5.10529	0.000160417
PIN1	0.579412	0.392996	0.854253	0.0235782
REG3G	1.83031	1.24604	2.68854	0.0107797
FGFBP1	2.29091	1.44464	3.63292	0.00338655
LEFTY2	3.43125	2.07446	5.67544	3.98214e-05
NPTXR	1.70679	1.16637	2.4976	0.0236155
PRSS8	3.35853	2.12749	5.30189	7.19633e-06
SAA1	2.13516	1.40219	3.25127	0.00327325
GLIPR2	0.251772	0.153171	0.413845	2.392e-06
PGAM2	0.431496	0.28339	0.657005	0.00106065
GSS	0.534218	0.343161	0.831649	0.0223401
CSRP1	0.44353	0.295024	0.666791	0.00108997
EPHB4	3.89792	2.31989	6.54935	9.39825e-06
MSR1	5.29868	2.74069	10.2441	2.07329e-05
MDH2	0.589677	0.422552	0.822904	0.0100433
SLITRK1	1.53185	1.1209	2.09347	0.0283718
KLK14	2.01976	1.31958	3.09146	0.00728797
PPP3R1	0.53864	0.353584	0.820549	0.01746
PHGDH	0.535022	0.322594	0.887334	0.0497976
ANTXR2	0.231125	0.139154	0.383882	8.57039e-07
ENPP6	0.129298	0.0382414	0.437172	0.00636189
FCN1	1.6124	1.11378	2.33424	0.0394571
FBLN5	5.27868	2.82897	9.8497	6.39712e-06
FOLR2	1.80107	1.15214	2.81549	0.0351746
GPX1	4.24322	2.56413	7.02182	1.01995e-06
HTRA1	2.20942	1.4314	3.41033	0.00290493
HEXIM1	0.590507	0.400566	0.870515	0.029398
RPS6KB1	0.493485	0.326343	0.746231	0.00548689
HSPG2	0.47927	0.295274	0.77792	0.0139138
AKT1	0.537285	0.372236	0.775518	0.00590298
RBP4	3.35862	1.99835	5.64483	0.000100458
SMOC2	4.34553	2.58594	7.30242	1.43449e-06
TAGLN	8.17723	4.03162	16.5857	3.90106e-07
TMEFF1	0.496069	0.310306	0.793036	0.0154723
BRAF	0.527316	0.350373	0.793618	0.011128
DKK2	0.35193	0.226332	0.547226	7.71419e-05
FLT4	2.34943	1.44472	3.82069	0.00424946
IGF2R	0.383327	0.239474	0.613592	0.000825251
TREM2	3.2301	1.83174	5.69599	0.000707521
BPIFA2	0.440351	0.234674	0.826292	0.0376527
UNC5D	3.2417	1.94475	5.4036	0.000127916
ACVRL1	3.29512	1.84352	5.88972	0.000757805
PACAP	2.37376	1.56702	3.59582	0.00064162
MYOC	4.11762	2.37875	7.12758	1.42306e-05
FADD	0.425078	0.268754	0.67233	0.00232347
GPN1	0.50377	0.313159	0.810401	0.0198385
GSN	0.42688	0.276086	0.660036	0.00143555
LRP10	6.97043	3.52351	13.7893	1.23127e-06
RSPO1	1.76836	1.14956	2.72027	0.034173
APOA1BP	0.561938	0.36731	0.859696	0.029619
RAC3	0.397106	0.257968	0.611291	0.000423017
REG1B	3.39976	2.07678	5.56553	3.07084e-05
DEFA5	2.4899	1.58433	3.91306	0.00093653
FHL1	0.292194	0.12552	0.680189	0.0186597
CDCP1	2.25008	1.39157	3.63824	0.0060442
MAPRE2	0.49255	0.330725	0.733557	0.00375748
PCTK1	0.462526	0.300777	0.711259	0.00349537
MSRB2	0.189456	0.074809	0.479801	0.00350624
PHPT1	3.6937	2.19704	6.20991	2.31328e-05
RAB4A	0.481301	0.324179	0.714577	0.00254411
RNASET2	1.80565	1.15125	2.83203	0.0358432
BLVRB	2.81267	1.82666	4.33092	6.01276e-05
HSPE1	0.581432	0.400967	0.843119	0.0184222
IRF3	0.531837	0.36576	0.773323	0.00607662
KIR2DL3	1.79072	1.20788	2.65479	0.0167364
DCLK1	3.11562	1.99782	4.85884	1.66359e-05
ANXA4	0.453722	0.298668	0.689272	0.00202412
PPBP	0.309408	0.195815	0.488898	1.62285e-05
MAP2K6	0.408182	0.257255	0.647655	0.00153111
LCP1	0.546771	0.348314	0.858301	0.0319938
SELH	0.101334	0.0253228	0.405512	0.00730726
AASDHPPT	0.553823	0.383046	0.800739	0.00919405
CNPY3	2.42043	1.61944	3.6176	0.000281247
ACADM	0.479785	0.321616	0.715741	0.00275208
STOML1	0.472913	0.29541	0.757071	0.00970712
ZADH2	0.528507	0.365013	0.765233	0.00505846
FDCSP	0.465477	0.270381	0.801346	0.0233712
AIDA	0.560292	0.381138	0.823656	0.0148665
CHMP2B	0.57365	0.391925	0.839638	0.0184291
SYT4	0.425281	0.263515	0.686354	0.00359142
ABHD10	0.483087	0.325867	0.716162	0.00257994
UBE2K	0.545332	0.374785	0.793486	0.00858993
RBM17	0.496308	0.326549	0.754317	0.00656021
HMOX1	0.381049	0.224171	0.647712	0.00302062
ACOT8	0.534391	0.344839	0.828136	0.0208623
CETN3	0.359405	0.190551	0.677888	0.00875946
UFD1L	0.557453	0.38428	0.808667	0.0108388
ALPI	0.516145	0.305654	0.87159	0.0448383
HARS	0.51449	0.357819	0.739758	0.00285177
ACSF2	0.463948	0.303694	0.708764	0.00310487
SH3BGRL3	0.505347	0.345105	0.739993	0.00352086
SIRT3	0.293432	0.129728	0.663712	0.0149404
NMI	0.548389	0.37399	0.804114	0.0109032
ANXA11	0.481862	0.335286	0.692515	0.000965396
RAB21	0.542592	0.380138	0.774472	0.00517035
GIF	1.80827	1.16055	2.81749	0.0323736
ACOT13	0.564725	0.395758	0.80583	0.00900213
TRIP10	0.553719	0.388754	0.788685	0.00660959
CD46	2.80698	1.69044	4.66098	0.000836076
COMMD9	0.598374	0.408141	0.877275	0.0315739
TBCB	0.580484	0.408492	0.82489	0.0121336
BTN3A3	4.89826	2.7024	8.87836	6.21501e-06
2006-09-01	0.549517	0.345095	0.875031	0.040186
OVCA2	0.531741	0.366228	0.772056	0.0058845
PPP1R1A	4.77269	2.75847	8.25771	1.18229e-06
WWOX	0.202122	0.0817371	0.499812	0.00403999
SAR1A	0.433154	0.290975	0.644807	0.000561413
CHMP2A	0.452257	0.300867	0.679822	0.00148019
GABARAP	2.35676	1.5373	3.61303	0.00100749
IVD	0.497244	0.344498	0.717716	0.0018599
HADH	0.582786	0.408216	0.832009	0.0139751
RAB11A	0.519536	0.362484	0.744633	0.00301484
ARG2	0.423143	0.233417	0.767081	0.0195305
DCTD	0.518866	0.35279	0.763123	0.00567697
CAB39	0.450594	0.300207	0.676316	0.00133964
DCXR	0.478558	0.290618	0.788036	0.0168325
RHOC	0.638322	0.451327	0.902794	0.0388657
SNUPN	0.57258	0.393286	0.83361	0.01631
PCNP	0.539564	0.363831	0.800178	0.011128
NAPG	0.58668	0.405935	0.847902	0.0193599
SNRPD3	0.294676	0.12641	0.686926	0.0197032
RAB32	0.476125	0.323512	0.700732	0.00171901
MMAB	0.59051	0.389796	0.894577	0.0435833
GGPS1	0.288194	0.153303	0.541774	0.00127364
ECHS1	0.398981	0.264915	0.600892	0.000203526
LSM1	0.460542	0.27016	0.785086	0.018872
PGLS	0.555318	0.366017	0.842526	0.0229747
SDCBP	3.83111	2.25765	6.50119	1.89019e-05
NIT2	0.501762	0.338772	0.743168	0.00425581
BPHL	0.423162	0.22725	0.787969	0.0261533
BPNT1	0.541346	0.373562	0.784489	0.00722146
SUGT1	0.516514	0.355766	0.749893	0.00390222
FAHD1	0.544248	0.365054	0.811403	0.0135357
MLF1	0.197018	0.104059	0.373019	1.81955e-05
EEF1D	0.602609	0.423634	0.857196	0.0202645
S100A16	2.90656	1.871	4.51528	4.92606e-05
CLIC2	6.52786	3.68382	11.5676	2.0283e-08
PPCS	0.548051	0.375402	0.800103	0.00979465
DRG1	0.487369	0.326251	0.728054	0.00350118
NAA10	0.592907	0.392911	0.894703	0.0431259
PCMT1	0.263954	0.104124	0.669124	0.0207663
IRAK4	0.469874	0.310559	0.710918	0.0029433
UBE2V2	0.593508	0.402144	0.875934	0.0318103
RHOB	1.67531	1.12074	2.50431	0.0408537
ASF1A	0.363316	0.199663	0.661108	0.00594617
PDCD6IP	0.439584	0.287424	0.672297	0.00159883
NAE1	0.408256	0.23624	0.705522	0.00779995
SARS	0.437446	0.271706	0.704286	0.00469519
SMS	0.121366	0.0532389	0.276673	1.65523e-05
RTN4IP1	0.522372	0.347399	0.785472	0.00970641
LDLRAP1	0.596483	0.421628	0.843853	0.0158706
TARS	0.503601	0.344922	0.735279	0.00310487
CARD18	2.67221	1.71776	4.157	0.000235326
TCEA1	2.15462	1.39979	3.3165	0.00372616
ADH6	0.413251	0.272384	0.62697	0.000494029
THG1L	2.10301	1.27135	3.47871	0.0168592
CNRIP1	3.6323	2.26312	5.82982	3.68966e-06
SRA1	0.495365	0.320328	0.766047	0.00879305
HSPC159	0.475807	0.332073	0.681754	0.00071521
SPA17	1.94751	1.26029	3.00946	0.0130143
CMPK1	0.512085	0.333685	0.785862	0.0112865
CARD17	0.259801	0.098397	0.685964	0.0256142
CCL15	2.83401	1.85186	4.33706	4.03296e-05
SOX2	0.412101	0.211184	0.80417	0.0339072
CAPNS1	0.582557	0.381129	0.890442	0.0425373
NRGN	0.426097	0.288912	0.628421	0.000289036
PPA2	0.445065	0.276301	0.716911	0.00573738
CS	0.603563	0.431041	0.845137	0.0150711
SH3GL3	0.63891	0.446064	0.915127	0.0475386
PDHX	0.60539	0.410965	0.891797	0.03876
JMJD6	0.539688	0.341628	0.852574	0.0306115
SNX5	0.498999	0.331421	0.751311	0.00573738
RDX	0.501963	0.330538	0.762293	0.00732815
COMT	0.412213	0.248861	0.682789	0.00425021
FKBP3	0.461924	0.317388	0.672281	0.000737717
PSMD10	0.426113	0.241908	0.750585	0.014631
MAT2B	0.513377	0.316932	0.831586	0.0262545
ADPRH	0.22094	0.106635	0.457774	0.000684122
ALKBH3	0.470127	0.295021	0.749164	0.00848455
AMPD2	0.563785	0.380525	0.835303	0.0185287
AP1S2	0.452911	0.290185	0.70689	0.00372914
ARF4	0.541064	0.367183	0.797286	0.010052
ARL4D	1.85857	1.19666	2.88662	0.0233712
ARL6	0.438948	0.267185	0.721129	0.00705258
DDX19A	0.536587	0.359659	0.800552	0.0116706
INHBA	1.73683	1.11603	2.70295	0.0473737
PPIC	12.2252	5.98762	24.9609	2.3858e-09
ITLN1	5.10454	2.84647	9.15392	2.12285e-06
SAA2	2.05917	1.36015	3.11744	0.00458714
SERPINB13	1.83147	1.26864	2.644	0.00739881
UBE2D2	0.551214	0.341548	0.889587	0.0480519
PRSS3	2.22373	1.39597	3.54231	0.00522775
AIF1L	3.30346	2.06954	5.27309	1.68669e-05
CNN2	0.424516	0.26878	0.670487	0.00221196
DSTN	0.440099	0.281294	0.688557	0.00279191
FGB	0.497306	0.306715	0.806327	0.0195489
GPR56	1.88084	1.18486	2.98562	0.028196
HS6ST3	0.2133	0.116743	0.389719	1.62285e-05
HRAS	0.532112	0.332712	0.851016	0.0313833
HSPA1B	3.24245	2.01097	5.22807	3.63643e-05
KIR3DL1	3.55686	2.2525	5.61656	2.36203e-06
CD68	0.561557	0.362049	0.871006	0.0355585
PSMA5	0.434286	0.276506	0.682097	0.00257994
SLIT3	0.369254	0.177826	0.766755	0.0286081
TGM2	6.10062	3.49539	10.6476	2.66801e-08
RAC2	0.565186	0.393837	0.811084	0.0103434
UBE2M	0.367069	0.167559	0.804134	0.0417974
SH3BGRL2	0.448355	0.303264	0.662861	0.000763831
UBQLN2	0.610172	0.414982	0.897172	0.0412209
MYL12B	0.512675	0.347863	0.755574	0.00505956
HSPB6	12.0083	5.49367	26.2483	4.9132e-08
SERPINB8	2.15198	1.46622	3.15848	0.001067
TIAL1	0.450534	0.290183	0.699491	0.00310487
MRPL2	0.392435	0.225071	0.684254	0.00622861
POLR2K	0.536697	0.356054	0.80899	0.0139751
ALDH6A1	0.494319	0.335749	0.727779	0.00298319
TIMM8A	0.55877	0.373474	0.835998	0.0196267
PPP1R2	0.445519	0.283019	0.701321	0.00368128
SERPINE2	0.349358	0.214417	0.569223	0.000391449
FIBP	0.503894	0.334603	0.758837	0.0065456
ZFAND1	0.517061	0.354172	0.754865	0.0045538
GOLGA7	0.1562	0.0486064	0.501957	0.00974157
MOBKL1A	0.44206	0.296266	0.659599	0.000817282
STAMBP	0.56993	0.366833	0.88547	0.0421377
NAP1L4	0.450644	0.301673	0.673181	0.00114984
DTD1	0.521326	0.364968	0.74467	0.00289853
BTK	0.570087	0.402314	0.807824	0.00876096
SPINK4	3.07753	1.93957	4.88312	4.45275e-05
RAB1A	0.605858	0.407711	0.900306	0.0442185
EIF1AY	0.571243	0.394482	0.827208	0.0142938
BAG2	0.484184	0.282446	0.830015	0.0311143
PTP4A3	0.483972	0.306784	0.763498	0.00970641
ATOX1	2.73102	1.73659	4.29487	0.00024461
RBP5	6.18322	3.61525	10.5753	6.39064e-09
KARS	0.558192	0.38606	0.807074	0.0102433
MYCBP	0.495889	0.345096	0.712573	0.00159883
SRGN	0.468682	0.289379	0.759083	0.0107962
GCDH	0.48812	0.317056	0.751482	0.00692169
EIF2S1	0.532844	0.362882	0.782411	0.00777131
ACADVL	0.579781	0.403445	0.83319	0.0148724
EIF4E	0.494566	0.337229	0.725309	0.0027102
G3BP1	0.575979	0.397882	0.833795	0.0157056
GSR	0.554529	0.357742	0.859566	0.0311404
SNTA1	0.553966	0.387026	0.792914	0.00742768
TSTD1	0.394736	0.258776	0.602128	0.000278601
RAB1B	0.433718	0.286865	0.655749	0.000922465
RAB13	0.487796	0.302377	0.786916	0.0149811
HPRT1	0.504965	0.324069	0.786837	0.0125695
VPS26A	0.599962	0.413972	0.869515	0.0269989
PPP1CC	0.507492	0.354216	0.727093	0.0020545
MYL7	0.423616	0.270971	0.662249	0.00169955
G6PD	0.469943	0.31252	0.706665	0.00253549
PET117	1.79769	1.19507	2.70418	0.020341
TXNDC12	0.568489	0.39492	0.818343	0.0119841
MATN3	2.30933	1.3518	3.94512	0.0112824
BCAT2	0.544541	0.370201	0.800984	0.0105961
DCI	0.506562	0.325574	0.788163	0.0126194
MDGA2	0.567904	0.361435	0.892316	0.0465868
RAB3D	0.504131	0.339727	0.748095	0.00471508
CINP	0.321418	0.157635	0.655369	0.00966739
SYF2	0.449351	0.293685	0.687526	0.00212138
GMPR2	0.549828	0.359212	0.841595	0.0235798
HDHD3	0.474128	0.290982	0.772549	0.0132216
PDCD6	0.539156	0.341049	0.85234	0.0306115
DTYMK	0.498453	0.339529	0.731767	0.00309934
PARK7	0.602804	0.405384	0.896366	0.0421774
SEZ6L	2.05225	1.31203	3.2101	0.00900213
FGF8	0.366731	0.183806	0.731704	0.0189963
SFTPD	3.53915	2.12167	5.90364	3.43663e-05
ASB9	3.3102	1.97224	5.55583	0.000118334
IHH	0.409063	0.245937	0.680387	0.0042491
TCN1	3.05321	1.79034	5.20687	0.000603625
NT5C3A	0.319303	0.199005	0.51232	5.22014e-05
EFHD1	0.182016	0.0925239	0.358069	2.27098e-05
DLG2	0.585336	0.395522	0.866242	0.0282696
INHBA	2.38523	1.45443	3.91171	0.00424386
RPSA	0.218611	0.0759413	0.629315	0.0201915
HLA	0.480454	0.303979	0.759379	0.00924767
PDYN	0.243729	0.14684	0.404548	2.19599e-06
CCL27	0.379705	0.182893	0.788309	0.0339514
COL18A1	11.9376	5.65235	25.212	1.35242e-08
PLAT	3.28235	1.90035	5.66939	0.000332102
CXCL16	1.92343	1.28572	2.87742	0.00829358
APCS	0.568916	0.373504	0.866563	0.0318103
KIT	0.448461	0.279294	0.720092	0.00588506
TIMP3	0.494248	0.318544	0.766868	0.0091243
ANGPT4	0.473906	0.268608	0.836115	0.0354645
CCL21	1.78145	1.15683	2.74333	0.0322001
IGFBP3	0.370944	0.207804	0.662158	0.00536557
MMP9	1.91216	1.25998	2.90192	0.0117856
ROR1	1.85175	1.18575	2.89183	0.0262545
ANGPT2	9.29989	4.63225	18.6708	3.94887e-08
CST3	38.2347	13.282	110.066	4.02397e-09
EFNA4	5.29101	3.06349	9.1382	1.82117e-07
EFNA5	8.04924	4.1234	15.7128	8.98351e-08
ERBB3	0.540794	0.329105	0.888648	0.0495314
HSP90AA1	0.476848	0.313561	0.725169	0.00403447
CDH3	0.400415	0.242175	0.662051	0.00299833
PRKCA	0.593682	0.417168	0.844884	0.0168325
GDI2	0.549258	0.364935	0.826677	0.0178412
ICAM3	0.325761	0.158287	0.670432	0.0117856
PLAUR	1.84439	1.1383	2.98849	0.0435727
TNFRSF1A	15.7284	6.66909	37.0938	3.6028e-08
NTRK3	0.414543	0.261093	0.658178	0.00184975
CAPN1	0.459012	0.306417	0.6876	0.00164952
EGFR	0.0563848	0.0252433	0.125944	1.40088e-09
C3	17.0345	7.02818	41.2874	3.9287e-08
MIA	2.8641	1.85232	4.42853	5.22014e-05
PF4	0.401192	0.252346	0.637836	0.00127822
PROS1	0.0938465	0.0485514	0.181399	1.40088e-09
SHH	0.340444	0.204605	0.566466	0.000506595
FGF20	0.234975	0.0945734	0.583815	0.00970712
GDF11	0.281486	0.161007	0.492117	0.000163124
IL16	2.92544	1.72398	4.96421	0.000863206
MMP7	5.06529	2.80368	9.15124	3.17043e-06
FGA	2.39014	1.40298	4.07188	0.0078892
APOB	0.560506	0.358345	0.876717	0.0389288
ANGPT1	0.389193	0.254351	0.595519	0.000244683
AGRP	1.86838	1.26139	2.76748	0.00971141
COMMD7	0.440333	0.28153	0.688714	0.00279191
KLK11	3.09508	1.83099	5.23189	0.000395513
KLK8	3.48461	2.21172	5.49007	3.09379e-06
LCN2	6.41169	3.5534	11.5691	6.77842e-08
MET	0.311063	0.191358	0.505651	5.64223e-05
MAPK3	0.580628	0.39541	0.852607	0.0224715
HDAC8	0.508401	0.341578	0.756698	0.00567697
RAC1	0.475028	0.321636	0.701575	0.00182203
UBE2I	0.497426	0.337114	0.733973	0.00343775
CTF1	0.358813	0.179478	0.717343	0.0167364
CCL14	4.13553	2.47245	6.91726	2.72185e-06
NBL1	13.0751	5.31182	32.1843	1.17023e-06
CFD	12.22	5.7518	25.9622	1.35242e-08
GHR	0.398628	0.24732	0.642503	0.00164952
IGFBP4	3.43676	2.18522	5.40507	3.68966e-06
VCAM1	2.17806	1.34214	3.5346	0.00898184
TNFSF15	2.9704	1.90517	4.63123	3.9562e-05
CNTN1	0.210937	0.125607	0.354237	2.96319e-07
EDAR	0.332901	0.199164	0.556444	0.000423017
CXCL5	0.349261	0.179808	0.678408	0.010052
LGALS4	2.11119	1.31181	3.39768	0.0108608
IL18RAP	0.302718	0.152389	0.601345	0.00459811
IL1RL2	0.216098	0.109091	0.428067	0.000206526
JAM2	1.89738	1.21464	2.96388	0.0203657
PDCD1LG2	2.01371	1.27141	3.18942	0.0136198
CAST	0.459757	0.277341	0.762153	0.0126685
CCL23	2.72437	1.55538	4.77196	0.00355214
CD209	0.415863	0.254862	0.678572	0.00349537
MB	2.24006	1.39293	3.6024	0.00574329
SPARC	0.298701	0.188834	0.472491	8.28323e-06
CCL18	1.87678	1.16816	3.01527	0.0336469
PTN	6.14815	3.16142	11.9566	3.59417e-06
RETN	2.99412	1.86882	4.79701	0.000105456
PRSS1	2.38888	1.51538	3.76589	0.00178143
HP	4.04409	1.52875	10.6981	0.020341
C9	2.15673	1.29476	3.59253	0.0146578
LGALS3	2.66407	1.70693	4.1579	0.000278601
IL18BP	4.77648	2.74551	8.30985	1.52476e-06
F10	0.079664	0.0384103	0.165225	3.44887e-09
RARRES2	8.823	4.49296	17.3261	3.25545e-08
APP	0.34155	0.218731	0.533333	5.33197e-05
NAAA	0.543494	0.35916	0.822435	0.0172963
ADAMTS13	0.40955	0.270147	0.62089	0.000411648
CTSA	0.41971	0.263094	0.669556	0.00243546
CTSS	2.89786	1.83253	4.58251	0.000109898
F7	0.100407	0.0516886	0.195046	3.49625e-09
GP6	0.435593	0.283952	0.668216	0.00152094
LTA4H	1.8889	1.2022	2.96786	0.0233712
METAP1	0.464894	0.316838	0.682136	0.001067
PIGR	1.63685	1.11225	2.40889	0.0421841
SFRP1	2.35101	1.35552	4.07759	0.0118501
ACP5	0.368038	0.219442	0.617256	0.00160153
CCDC80	3.17687	1.77874	5.67397	0.00109648
ACAN	0.383017	0.178723	0.820835	0.045459
CD109	0.560033	0.356212	0.880477	0.0412209
FCER2	2.06005	1.35456	3.13298	0.00504289
CNTN4	0.340708	0.213913	0.54266	0.000117136
CNTN5	0.338602	0.178391	0.642699	0.00597978
DLL4	1.55237	1.1454	2.10393	0.0194974
SERPIND1	2.28088	1.35131	3.84992	0.0105961
IGFBP7	3.09428	1.84265	5.19609	0.000323451
IL24	0.402273	0.212658	0.760958	0.0209922
MATN2	1.78677	1.15868	2.75533	0.0318323
PGLYRP1	1.55238	1.12192	2.14799	0.0298014
RGMB	2.79951	1.71432	4.57167	0.000574023
TFPI	0.237617	0.141896	0.397908	2.18539e-06
ADRBK1	0.53426	0.365041	0.781922	0.00745564
CAMK2A	0.449206	0.28428	0.709812	0.00441553
CAMK2B	0.450776	0.292177	0.695467	0.00272848
CA6	0.30961	0.190913	0.502105	4.82481e-05
CDK8	0.524024	0.34505	0.795831	0.0122079
CHRDL1	3.94237	2.22014	7.0006	6.34928e-05
CSK	0.609215	0.436716	0.84985	0.0159172
CTSV	0.233456	0.130087	0.418964	2.95297e-05
DKK4	0.31588	0.198155	0.503546	3.41703e-05
LYN	0.574839	0.401084	0.823867	0.0126207
PAK7	0.510017	0.303622	0.856714	0.0383697
AKT3	0.605475	0.426469	0.859618	0.0207678
TPSB2	2.83876	1.59837	5.04175	0.00305077
BCL2A1	0.271742	0.153207	0.481984	0.00015818
BMX	0.138872	0.0308914	0.624303	0.0357717
IBSP	1.87932	1.22434	2.88469	0.017283
CAMK2D	0.519587	0.339228	0.795838	0.0127686
CA13	0.36578	0.243314	0.549885	3.52149e-05
CSNK2A1	0.441473	0.232281	0.839065	0.042561
EPHA1	4.47693	2.49862	8.0216	1.55055e-05
FSTL3	19.1427	8.21726	44.5943	2.74896e-09
GSK3A	0.563019	0.384639	0.824125	0.0145745
POSTN	4.56089	2.60879	7.97372	4.0247e-06
RPS6KA3	0.537549	0.358231	0.806627	0.0131581
THBS1	0.396095	0.251644	0.623464	0.000810816
DUSP3	0.379462	0.237534	0.606193	0.000700779
XPNPEP1	0.604035	0.408467	0.893238	0.0399185
AGT	0.227903	0.121879	0.426156	7.89487e-05
CXCL13	1.68669	1.14298	2.48906	0.0313833
CXCL6	0.355477	0.217261	0.581624	0.000568218
ITGA1	0.604049	0.40325	0.904837	0.0474534
CCL22	2.00749	1.25159	3.21994	0.0170394
DKK1	0.281717	0.175511	0.45219	5.96063e-06
ADIPOQ	0.51972	0.321575	0.839955	0.0286081
CAMK1	0.557641	0.358253	0.868	0.034711
CASP3	0.521782	0.359098	0.758168	0.00459811
DKK3	2.94786	1.74634	4.97604	0.00071521
MMEL1	0.230338	0.0870314	0.609614	0.0145459
CDC42BPB	0.496452	0.298283	0.826277	0.027289
KDR	0.55299	0.342941	0.891691	0.0490116
MFRP	0.309084	0.136043	0.702222	0.0208535
A2M	0.549362	0.356651	0.846201	0.0258422
PYY	2.5717	1.66847	3.96389	0.000317396
PROC	0.11624	0.0304136	0.444264	0.00908355
CA3	4.19197	2.43941	7.20366	7.57303e-06
CST5	2.40844	1.5056	3.85267	0.00225902
PRKCQ	0.605788	0.405386	0.90526	0.047445
MAPKAPK2	0.554777	0.377934	0.814368	0.0127919
MAPKAPK3	0.527135	0.366645	0.757875	0.00408964
MAPK8	0.552137	0.344403	0.885169	0.0455126
PAK6	0.529528	0.355988	0.787668	0.00924927
PTK6	0.0687371	0.0148658	0.317829	0.00441863
UFM1	0.53575	0.360661	0.79584	0.0104969
AIP	0.552243	0.369805	0.824685	0.0166538
PPIA	0.410138	0.27252	0.617251	0.000321684
DYNLRB1	0.421591	0.280574	0.633484	0.000490976
GAPDH	0.445072	0.291085	0.68052	0.00183536
DNAJB1	0.588298	0.392012	0.882867	0.0369634
MDH1	0.533933	0.351345	0.81141	0.0150969
NACA	0.587964	0.390863	0.884458	0.0380187
PRDX1	2.08059	1.28102	3.37925	0.0144161
SBDS	0.548844	0.364362	0.826733	0.0179444
SGTA	0.501321	0.334481	0.751381	0.0055265
TPT1	0.482826	0.323478	0.720671	0.00303257
KPNB1	0.533633	0.36741	0.775058	0.00622662
PGAM1	0.518405	0.354618	0.75784	0.00484107
SKP1	0.455202	0.27033	0.766504	0.0144302
SNX4	0.606387	0.414871	0.886312	0.0350546
UBE2N	0.593237	0.4044	0.870252	0.0286713
AGER	2.67581	1.65946	4.31465	0.000732582
BPI	1.6302	1.1584	2.29414	0.0208623
IL20	0.574376	0.372602	0.885415	0.0412209
KLKB1	0.457831	0.28421	0.737515	0.00777131
SELP	0.540435	0.352539	0.828475	0.0199516
PGD	0.460267	0.302305	0.700767	0.00259946
AKR7A2	0.53247	0.364523	0.777796	0.00691345
VTA1	0.588454	0.4035	0.858188	0.0235798
EPS15L1	0.452776	0.295455	0.693866	0.00246581
HSD17B10	0.542638	0.370847	0.79401	0.00904514
EIF4G2	0.570378	0.39747	0.818503	0.0117726
LCMT1	0.517626	0.314754	0.851258	0.034173
PKM2	0.471824	0.317095	0.702054	0.00202412
NME2	0.557361	0.391242	0.794013	0.00728797
NSFL1C	0.605577	0.405503	0.904367	0.0468598
NUDCD3	0.3237	0.161795	0.647619	0.00820884
PA2G4	0.600912	0.408601	0.883735	0.034655
GPI	0.530137	0.356588	0.78815	0.00928274
RAN	0.496163	0.325886	0.75541	0.00675852
NAPA	0.508848	0.338914	0.763988	0.00692169
SPHK1	0.53441	0.36583	0.780673	0.00724183
SPON1	3.21782	1.78852	5.78935	0.00112079
TKT	0.467256	0.3113	0.701343	0.00222574
TPI1	0.500042	0.333419	0.749933	0.00541079
PTPN6	0.41562	0.273192	0.632303	0.000598754
CST2	2.44488	1.45728	4.10179	0.00491918
CLEC1B	0.576187	0.387026	0.857802	0.0259676
DAPK2	0.459478	0.291764	0.723596	0.00534613
GDF15	17.1624	7.76022	37.9563	1.40088e-09
SLPI	5.83493	3.25789	10.4504	2.24736e-07
ADAM12	0.196001	0.0535731	0.717087	0.045915
ENTPD5	0.333367	0.205988	0.539517	0.000149461
MFGE8	2.24755	1.49875	3.37047	0.00106233
PDPK1	0.541698	0.363726	0.806753	0.0125836
CHST15	2.73274	1.65468	4.51318	0.00102378
SERPING1	1.65948	1.11404	2.47199	0.0430267
MMP12	6.15718	3.4365	11.0318	8.98351e-08
NCAM1	0.454461	0.295374	0.699232	0.00285125
PDGFA	0.387957	0.253946	0.592687	0.000217892
PRSS22	4.41112	2.53024	7.69018	6.25043e-06
COL23A1	0.524097	0.330578	0.830904	0.0238922
DNAJC19	0.530192	0.334618	0.840074	0.0267589
FUT5	2.9875	1.79465	4.97323	0.000410373
YWHAH	0.614494	0.417382	0.904695	0.045459
PDIA3	0.471268	0.310543	0.715178	0.00327325
TFF3	1.85428	1.41228	2.43463	0.000164609
AFM	0.571294	0.375654	0.868824	0.032408
SMPDL3A	0.279886	0.146816	0.533568	0.00125068
SFN	2.35567	1.3517	4.10533	0.0124497
SELL	0.382812	0.229392	0.638843	0.00221058
EPHA2	6.76406	3.45941	13.2255	1.18229e-06
GPC3	0.260935	0.149425	0.455659	5.33305e-05
NTRK2	0.565756	0.359361	0.890694	0.0460319
ANG	4.12144	2.44819	6.93829	3.95402e-06
F9	0.139155	0.0743568	0.260421	6.77842e-08
GDF2	0.357736	0.217713	0.587815	0.000695073
INS	1.97327	1.1958	3.25621	0.0294209
CCL7	0.490824	0.276072	0.872628	0.0497015
PPP3CA	0.504359	0.347622	0.731764	0.00270738
COTL1	0.332104	0.176019	0.626598	0.00469519
GOT1	0.261892	0.141721	0.483962	0.000319451
CCL16	9.04074	4.31798	18.929	3.60499e-07
LYZ	6.27007	3.49724	11.2414	6.82222e-08
STC1	5.66045	3.12346	10.258	6.61392e-07
F3	1.60787	1.1497	2.24862	0.0223997
CDNF	1.85227	1.29541	2.6485	0.00504289
ARPP19	0.425579	0.259145	0.698907	0.00506275
C1QBP	0.23958	0.129774	0.442298	0.000102657
CAPG	2.83028	1.8759	4.27021	2.07329e-05
CA1	4.9449	2.88362	8.47964	4.07409e-07
BIRC3	0.17914	0.0535439	0.599346	0.0215101
DPT	4.79619	2.65392	8.66773	7.46028e-06
PI3	5.86456	3.33244	10.3207	8.01486e-08
FGFR4	0.190508	0.0544335	0.666743	0.034173
FGG	2.13704	1.34485	3.39586	0.0077432
GPC5	0.442839	0.258402	0.758922	0.0142988
SCGB2A1	0.293117	0.169164	0.507897	0.000220732
MAPK12	0.473263	0.285977	0.783201	0.016267
MAPK14	0.440815	0.288476	0.673602	0.00161263
SOD2	0.404826	0.240566	0.681242	0.00468107
MSN	0.493471	0.306079	0.795591	0.0167623
NAMPT	15.8652	6.38014	39.4511	2.08575e-07
CLIC1	0.467001	0.323926	0.673272	0.00064162
NCK1	0.447252	0.256448	0.780018	0.0194974
PLA2G7	0.464896	0.291021	0.742657	0.00789989
PRDX5	0.114975	0.0474978	0.278311	4.06157e-05
PRDX6	0.560244	0.375739	0.83535	0.0191592
UCHL1	0.547505	0.347413	0.862839	0.0341132
PPA1	0.445181	0.279452	0.709196	0.00468107
FAP	0.287359	0.172528	0.47862	4.08881e-05
SIRT2	0.409713	0.241721	0.694457	0.00594895
TPM1	0.292934	0.10958	0.783088	0.0472922
PRSS2	3.56262	2.16266	5.86883	1.81955e-05
RTN4R	3.1508	1.97084	5.03719	4.06871e-05
NOTCH1	0.470344	0.284633	0.777223	0.0149643
NOTCH3	0.431004	0.261834	0.709475	0.00601085
SEMA6B	2.88768	1.78948	4.65985	0.000249104
TNFRSF19	2.81281	1.73002	4.57329	0.000468999
HAVCR2	2.62824	1.64565	4.19752	0.000716228
UNC5C	2.54274	1.56732	4.12523	0.00164217
PRKAA1	0.23071	0.0800149	0.665217	0.0259704
NMT1	0.491268	0.321138	0.75153	0.00658383
PDE9A	1.82048	1.22907	2.69647	0.0134334
CSNK2A1	0.529158	0.354198	0.790542	0.0100144
CSNK2A2	0.463194	0.294404	0.728757	0.00573738
PRKAA2	0.537999	0.3591	0.806023	0.0128887
PPIF	0.549303	0.39196	0.769809	0.00382688
PDE11A	0.61669	0.417738	0.910396	0.048822
PDE3A	0.279375	0.117079	0.666651	0.0177847
PDE5A	0.586796	0.407302	0.84539	0.0183508
MAP3K7	0.361689	0.212569	0.615419	0.00178143
VAV1	0.59362	0.396594	0.888528	0.039132
CCL11	1.87136	1.24063	2.82276	0.0134512
TNNT2	2.26982	1.47694	3.48835	0.00183242
F2	0.0661144	0.0314806	0.138851	1.07807e-09
ANXA6	0.37594	0.246532	0.573275	0.000112322
S100A9	2.92698	1.92495	4.45063	1.62285e-05
CASP10	0.319593	0.157876	0.646964	0.00858427
CPNE1	0.509682	0.309451	0.839473	0.0303616
IL1RN	2.29505	1.52793	3.4473	0.000810816
SET	0.37813	0.224177	0.63781	0.00241682
TNFRSF13C	0.379965	0.190793	0.756703	0.0236116
FAS	2.51691	1.57274	4.0279	0.00133964
TNFRSF21	2.56423	1.58062	4.15993	0.00148399
FABP3	6.79255	3.74331	12.3257	3.537e-08
TNNI3	1.5555	1.18743	2.03766	0.00786217
NPPA	3.54481	2.10101	5.98079	5.03479e-05
ASGR1	4.76127	2.78218	8.14818	7.41221e-07
CNDP1	0.45566	0.302093	0.687292	0.0017892
FCN3	0.424044	0.271183	0.66307	0.00172637
GAS1	11.7457	5.52439	24.9731	2.31936e-08
GRB2	0.556579	0.390232	0.793835	0.00731946
HSP90AB1	0.424511	0.28069	0.642025	0.00069018
PRKCB	0.620524	0.441913	0.871326	0.0235782
PRKCG	2.83846	1.70593	4.72285	0.000778549
CCL5	0.23448	0.144595	0.38024	2.972e-07
ICAM2	0.391384	0.22318	0.686359	0.00664142
STIP1	0.46913	0.311288	0.707007	0.00260502
SPOCK1	0.488164	0.300582	0.792808	0.0167623
NRP1	2.46852	1.52739	3.98953	0.00210343
PDIA5	0.517334	0.361754	0.739825	0.0026469
GREM2	2.75635	1.66645	4.55907	0.000954302
HINT2	0.465973	0.308217	0.704474	0.00257994
NPFF	0.351076	0.202205	0.609553	0.00194779
CTRC	0.363208	0.218585	0.603517	0.00108935
SEMA3G	0.546075	0.367552	0.811308	0.0132386
CRTAC1	0.479195	0.303579	0.756404	0.00878855
MFAP4	2.40685	1.495	3.87485	0.00261625
COLGALT1	0.493212	0.30565	0.79587	0.0168592
RNASE4	7.73551	4.1676	14.3579	1.45287e-08
RNASE6	10.9916	5.13258	23.5387	6.77842e-08
CTRB2	0.514934	0.341479	0.776496	0.00862049
PDIA6	0.494561	0.334986	0.730152	0.00319946
PF4V1	0.201387	0.0715354	0.566948	0.0121138
OBP2B	1.8244	1.23494	2.69522	0.0125692
VASN	2.0561	1.26818	3.33354	0.0156937
TUFT1	0.366545	0.191935	0.700003	0.0119207
CRISPLD2	2.16531	1.3992	3.35089	0.00396761
TNXB	0.577857	0.377563	0.884405	0.0399185
CLEC3B	0.41632	0.263496	0.657782	0.00175932
ELK3	0.599084	0.402521	0.891633	0.0399185
PRCP	0.481421	0.305084	0.759681	0.00919405
B3GALTL	0.488241	0.302177	0.788874	0.0154723
C1GALT1C1	0.316701	0.185314	0.541241	0.000411648
MENT	0.462076	0.279871	0.762904	0.0125782
ASAH1	0.5854	0.384683	0.890845	0.0421841
EPO	1.87799	1.24851	2.82485	0.0123942
EHMT2	0.562931	0.362963	0.873069	0.0364944
S100A12	2.05331	1.40582	2.99903	0.00192385
MAPT	0.329857	0.134901	0.806558	0.0489157
YWHAZ	0.395112	0.266116	0.586636	8.8628e-05
HAAO	0.359941	0.217549	0.595531	0.000864658
ALDOA	0.565525	0.369259	0.866109	0.0322001
EIF4H	0.528955	0.366583	0.763248	0.00469519
EIF5A	0.55035	0.373369	0.811224	0.0125836
HSPA8	1.73647	1.1831	2.54867	0.0201893
NME1	0.414314	0.259687	0.661013	0.0020545
PSME1	0.500087	0.315124	0.793617	0.0150177
TNFSF12	0.395778	0.248001	0.631612	0.00116568
BOLA3	0.546165	0.370434	0.805263	0.0115829
RLN3	0.393877	0.219347	0.707277	0.00970712
CRHBP	2.05653	1.27441	3.31864	0.014631
SUMF2	2.76827	1.71332	4.47279	0.000488136
CECR1	2.41969	1.47261	3.97587	0.00372914
CELA1	1.84991	1.13863	3.00552	0.0436819
MAMDC2	0.369603	0.186147	0.733866	0.0190867
ADPGK	1.74751	1.18662	2.57353	0.0198387
GUCA2B	1.45331	1.07803	1.95922	0.0467009
KLK10	3.98942	2.41997	6.57672	2.54036e-06
VIT	3.15801	1.9201	5.19401	0.000118334
CPXM1	0.542891	0.361538	0.815214	0.0149253
CGREF1	0.40862	0.255967	0.652312	0.00178143
LEPRE1	0.401591	0.237972	0.677707	0.00455343
PCDH8	0.506491	0.331416	0.774051	0.00913716
MLEC	0.534425	0.364145	0.784333	0.00794531
ARHGAP36	1.81961	1.26723	2.61276	0.00721497
CLSTN3	1.68462	1.12707	2.51796	0.038421
OIT3	2.27445	1.48122	3.49247	0.00175932
C1QTNF1	2.15108	1.37148	3.37381	0.00566852
PCDHGA10	2.92253	1.84811	4.62157	9.62592e-05
CSTL1	0.630309	0.434217	0.914955	0.049355
DEAF1	0.43567	0.27451	0.691443	0.00336962
XXYLT1	2.0515	1.35163	3.11376	0.00506275
ADAMTSL2	3.88034	2.27868	6.6078	1.80584e-05
WFDC3	0.549628	0.363916	0.830111	0.0190533
CCDC126	0.154292	0.0846157	0.281344	9.4382e-08
NPS	0.295949	0.187136	0.468033	7.04267e-06
WISP2	4.76366	2.61553	8.67604	1.11612e-05
HSP90B1	0.531796	0.345839	0.817742	0.0176695
LONP1	0.572767	0.381821	0.859203	0.027289
NMES1	0.353925	0.213934	0.585521	0.000718369
OAF	1.81574	1.19725	2.75374	0.0207456
GKN2	2.43087	1.60362	3.68485	0.000442655
PCYOX1	0.508444	0.327747	0.788763	0.0125695
BAGE3	0.409947	0.266068	0.631631	0.000718369
ASPN	0.325098	0.197012	0.536459	0.000203526
ARHGDIA	0.479425	0.266901	0.861175	0.0460319
APOC3	2.0374	1.22744	3.38182	0.0236116
POGLUT1	0.5363	0.367622	0.782373	0.00732624
TMED10	14.5428	6.60837	32.0037	6.39064e-09
SCGB1D2	0.538509	0.342424	0.84688	0.028196
NPTX2	0.497013	0.289565	0.853079	0.0389288
TRIL	1.63878	1.10794	2.42396	0.0449014
PROL1	0.285966	0.105489	0.775212	0.0460319
FAM162A	0.330617	0.195934	0.55788	0.000507844
PLBD2	0.307977	0.166297	0.570367	0.00180263
NELL1	0.215236	0.128047	0.361795	4.30779e-07
ENPP5	0.500571	0.330117	0.759038	0.00692169
ART4	1.80335	1.14348	2.84402	0.0389288
NDNF	0.128841	0.0476016	0.348728	0.000737717
IGFALS	0.363843	0.202996	0.652139	0.0047918
APLN	0.398065	0.219447	0.722067	0.0121994
PNLIPRP1	1.67492	1.13848	2.46413	0.0323664
CD47	0.515454	0.324252	0.819404	0.0209263
TFRC	2.52967	1.57181	4.07124	0.00145124
LRRTM2	1.65923	1.14352	2.40751	0.0289945
MGAT2	0.32709	0.158635	0.674427	0.0123545
CCK	2.07853	1.348	3.20496	0.00598072
NDST1	0.474745	0.301415	0.74775	0.0077432
ST8SIA6	0.229104	0.0853534	0.614958	0.0156368
PMEPA1	0.0434537	0.00552032	0.342049	0.0137988
ST3GAL6	0.422824	0.276726	0.646055	0.000861522
ASIC4	0.1792	0.0525486	0.611101	0.0239426
ASPH	0.528739	0.341226	0.819294	0.0187209
CDSN	0.5289	0.343848	0.813542	0.0167505
GALNT1	2.92637	1.35228	6.33273	0.0252528
CD2	1.93249	1.25981	2.96436	0.0125782
DNAJB11	0.549574	0.372241	0.811386	0.0127263
IGDCC3	0.304569	0.118357	0.783747	0.0456345
MRPL52	0.446645	0.257539	0.77461	0.0179769
LAIR2	0.132361	0.0347641	0.503954	0.0142938
C1QL4	0.165633	0.0410637	0.66809	0.0398484
ITIH3	1.94674	1.19731	3.16524	0.0277653
NGRN	0.0768123	0.0129146	0.456858	0.0200656
PCDHA4	0.430281	0.259062	0.714663	0.00692169
NFASC	2.4663	1.42828	4.25871	0.00726421
IFNA14	0.280687	0.101817	0.773796	0.0465066
GP5	0.355755	0.231712	0.546202	5.33197e-05
FAM20B	0.234263	0.135129	0.406123	8.14694e-06
RNASE1	32.0529	12.4185	82.7305	1.07807e-09
COCH	0.561649	0.364966	0.864325	0.0320797
ST6GALNAC6	0.559546	0.371719	0.842279	0.0219366
P2RX6	0.256408	0.0933695	0.704139	0.0308622
IGFLR1	4.95663	2.87379	8.54904	5.34038e-07
C1QTNF3	0.298863	0.181778	0.491364	4.65821e-05
YWHAQ	0.42047	0.263442	0.671095	0.00250825
NPPB	151.476	36.8941	621.915	1.58211e-09
NBR1	0.501218	0.307577	0.816767	0.0225254
NDUFB11	0.368617	0.179162	0.758409	0.0261533
CHKB	0.301432	0.17384	0.522672	0.000323451
NFU1	0.499375	0.315953	0.789281	0.0139751
KLRC3	1.91965	1.30743	2.81856	0.00573738
B4GALT7	0.427783	0.274044	0.667771	0.00183536
GLCE	0.375618	0.219633	0.642383	0.002932
ALPP	1.65494	1.19224	2.2972	0.0127336
MSRB3	0.238823	0.0775295	0.735671	0.0426187
ABHD12	0.160161	0.0535889	0.478673	0.00656733
MTIF3	0.562492	0.387103	0.817346	0.0125782
SCO1	0.476133	0.288252	0.786474	0.0167623
ROR2	4.01579	2.25009	7.16707	5.80535e-05
PLEK	0.440392	0.297698	0.651483	0.000591577
SPTLC1	0.476659	0.262451	0.865701	0.0487025
VAMP3	0.0906371	0.022303	0.36834	0.00534613
TPST1	2.84771	1.73725	4.66797	0.000502655
SEMA6A	2.82006	1.6543	4.80734	0.0015077
BTNL9	0.0747794	0.012718	0.439689	0.0179769
VTI1A	0.54481	0.333965	0.888772	0.048822
SLAMF1	2.82662	1.76565	4.52511	0.000265036
SCG3	2.43436	1.50549	3.93632	0.00253549
CDH7	0.251958	0.139644	0.454604	9.89935e-05
B3GNT2	0.379002	0.22711	0.632479	0.00197964
MXRA7	2.44793	1.52561	3.92784	0.00199459
DNAJB12	8.45361	4.20767	16.9841	1.63027e-07
SURF1	0.495746	0.297619	0.825769	0.0272317
VSIG2	0.435934	0.245533	0.773983	0.0195023
FAM177A1	0.191605	0.108757	0.337565	6.55469e-07
MSMP	2.29741	1.50617	3.50431	0.00127822
SPON2	12.8729	6.12537	27.0534	4.07816e-09
SSR1	0.194335	0.0851611	0.443467	0.00115126
EPHB2	1.61365	1.10216	2.36251	0.0460319
GXYLT1	0.526284	0.333322	0.830954	0.0235798
CHGB	2.35728	1.44903	3.83482	0.00412477
SPINK1	2.58028	1.5004	4.43739	0.00441863
SIGLEC14	3.71426	1.35385	10.19	0.0380449
PTPRJ	0.236123	0.134441	0.41471	1.62285e-05
NOTUM	0.165213	0.0887553	0.307534	7.80135e-07
UXS1	0.337355	0.205512	0.553781	0.000296179
TMPO	1.86701	1.25231	2.78343	0.0112585
HS3ST3A1	0.59636	0.394433	0.901662	0.0468833
ARSK	0.324941	0.18273	0.577829	0.00143624
HSD17B7	0.214624	0.0673517	0.683924	0.0336469
PEAR1	0.483239	0.308346	0.75733	0.00852706
GPNMB	1.67625	1.1491	2.44522	0.028083
KDELC2	0.589141	0.386566	0.897873	0.0460248
DNAJC10	0.546471	0.364966	0.818241	0.0152971
LILRA4	0.532358	0.320725	0.883637	0.0480951
TNFRSF11B	2.31798	1.44019	3.73079	0.00403447
C11orf68	0.576334	0.394728	0.841492	0.0186597
DPEP2	0.572618	0.370939	0.883948	0.0407588
PTPRU	2.05315	1.26351	3.3363	0.0165575
PAPOLG	0.372452	0.224302	0.618455	0.00147564
DPP7	0.409632	0.259868	0.645705	0.00135595
OXT	1.85466	1.21901	2.82177	0.0172963
PRDX3	0.569972	0.387083	0.839272	0.0189466
TNFRSF1B	4.44145	2.23734	8.81691	0.000332102
QSOX2	0.401307	0.234751	0.686033	0.00564137
FASN	0.574865	0.387336	0.853188	0.0238922
CHGA	2.79399	1.68758	4.6258	0.000825251
EFEMP1	5.23999	2.87839	9.53917	2.60289e-06
ARL8B	0.210325	0.0935992	0.472618	0.00165943
SPINK14	3.72877	2.20614	6.30227	2.45999e-05
ZPBP	0.509148	0.311338	0.832637	0.0275331
OLFML3	2.05405	1.23521	3.41572	0.0224501
GALNT11	0.442332	0.253221	0.772674	0.0181221
CD74	0.379627	0.224439	0.642118	0.00264329
EFNB2	0.0490629	0.00882938	0.272632	0.00423578
NOG	0.477362	0.302079	0.754355	0.00862049
PCDH10	0.418702	0.239673	0.731462	0.0114157
DPEP1	0.104501	0.0487753	0.223891	4.07409e-07
BAMBI	2.57838	1.45587	4.56638	0.0071113
MFAP3L	0.276093	0.149677	0.509277	0.000563364
CILP2	0.37731	0.242498	0.58707	0.000271974
CACNA2D3	0.530505	0.344835	0.816146	0.017306
TMEM132B	1.73443	1.15339	2.60818	0.0304897
CPVL	0.328653	0.152473	0.708409	0.0192763
UGT1A8	0.12945	0.036254	0.462219	0.00903371
NEO1	0.397075	0.258674	0.609524	0.00038971
YWHAG	0.487744	0.334934	0.710272	0.00181112
UGT2A1	0.364146	0.236281	0.561208	9.89935e-05
SIGLEC11	0.386819	0.193414	0.773621	0.0277673
STIM1	0.594779	0.400031	0.884338	0.0364052
PTK2B	0.469748	0.294009	0.750532	0.00876096
GALNT16	4.8047	2.74836	8.39963	1.76199e-06
RRM2B	0.604236	0.406073	0.899103	0.0436819
SCARF2	4.76272	2.6366	8.60332	8.06334e-06
VTI1B	0.519256	0.341002	0.790691	0.0115552
COL15A1	8.93004	4.56364	17.4741	2.36972e-08
RQCD1	0.565375	0.372359	0.858445	0.0283718
SLAMF8	1.70442	1.15479	2.51564	0.0278456
NR1H2	0.402772	0.239909	0.676196	0.00425638
LCT	2.16579	1.31703	3.56154	0.0117981
HAVCR1	2.08404	1.37131	3.16722	0.0042723
STX18	0.145614	0.0342418	0.61923	0.0331029
JTB	2.11927	1.42373	3.15462	0.00204154
EPDR1	0.121572	0.0402516	0.367187	0.00183536
CRIP2	1.46999	1.09969	1.96498	0.0336917
ARHGEF10	0.407013	0.23939	0.692006	0.0058845
FAXDC2	0.167518	0.0533489	0.526017	0.0113616
PENK	3.65955	2.25307	5.94403	6.06809e-06
MAN1A2	0.269347	0.158956	0.456403	2.95297e-05
SNTB1	0.495056	0.343199	0.714106	0.00172637
SYTL4	0.484914	0.333537	0.704994	0.00159983
C5orf46	0.514759	0.348233	0.760919	0.00573475
ZFYVE27	0.48508	0.304842	0.771883	0.011595
SYT17	0.271963	0.115987	0.637692	0.0132459
FAM3B	3.65433	2.12104	6.29602	6.74032e-05
TFF2	4.89544	2.90045	8.26262	2.08575e-07
UBE2G2	2.46464	1.58992	3.82062	0.000737717
SERPINF1	2.14263	1.36506	3.36311	0.00597037
CTSF	0.480321	0.294057	0.784571	0.0154723
USP25	0.446142	0.267001	0.745474	0.0107797
MANF	0.473633	0.313332	0.715942	0.00317135
TWSG1	2.63191	1.66828	4.15216	0.000488136
SIRPG	1.74775	1.13537	2.69045	0.0389288
TACO1	0.552284	0.372735	0.818324	0.0144491
TREM1	8.59391	4.57091	16.1577	6.00042e-09
SIGLEC5	4.72209	1.70951	13.0436	0.0132473
CRISP2	0.347133	0.207451	0.580865	0.000748739
MFAP2	4.43367	2.64795	7.42363	8.468e-07
AZGP1	2.27947	1.43158	3.62955	0.00391573
CBLN1	0.495792	0.329748	0.745448	0.00511131
WFDC1	12.5994	5.86885	27.0487	1.35242e-08
FKBP2	0.593415	0.399677	0.881066	0.034655
PDGFD	0.44882	0.28074	0.717528	0.00549194
WFDC13	0.385706	0.222587	0.668365	0.00478925
CREG1	0.293435	0.173265	0.496948	0.000105315
DLK2	3.39209	1.98234	5.80439	0.00015818
PLA2G12B	0.326664	0.197467	0.540392	0.000237785
GAA	4.56548	2.62889	7.92869	2.95938e-06
TPSAB1	2.62255	1.64402	4.18351	0.00071521
C4BPA	0.180478	0.103903	0.313487	1.04735e-07
UMOD	2.0112	1.21466	3.33009	0.0259604
VEGFB	0.230886	0.0843233	0.632187	0.0187209
LMAN2	6.58988	3.48844	12.4487	4.07409e-07
APOL1	0.187197	0.0957989	0.365794	2.60508e-05
TMEM38B	0.397018	0.239481	0.658189	0.00289354
AIFM1	0.51149	0.309782	0.844534	0.0322049
PTK7	2.43494	1.49384	3.96893	0.00298319
LST1	0.490425	0.317852	0.756694	0.0076014
B3GALT1	0.238751	0.0859021	0.663569	0.0239553
MANSC1	1.92092	1.24906	2.95416	0.0139751
PAWR	0.561556	0.376253	0.838118	0.0199056
FCAMR	0.356662	0.18827	0.67567	0.008728
LAMC2	2.20281	1.43108	3.39069	0.00284207
SLC30A5	0.515471	0.342847	0.775012	0.00824592
B4GALT2	0.249641	0.148722	0.41904	5.88225e-06
CSMD1	0.531351	0.324944	0.86887	0.0404053
PIANP	3.83095	2.14634	6.83779	0.000112322
FAF2	0.503751	0.343659	0.738422	0.00347842
YBX1	1.59281	1.10636	2.29316	0.0418753
EZR	0.397245	0.255769	0.616977	0.000580782
ENAH	0.5028	0.349174	0.724018	0.0020545
VASP	0.606319	0.432041	0.850897	0.0168995
HNRNPF	0.587347	0.397224	0.868468	0.0289733
NDE1	0.512504	0.31304	0.839064	0.0295793
SYNE2	0.464104	0.301746	0.713822	0.00366269
IGDCC4	0.315994	0.187686	0.532016	0.000258595
CEL	0.338949	0.204735	0.561146	0.000411648
PNPLA2	0.30798	0.149698	0.63362	0.00795477
ISOC1	0.452041	0.308697	0.661946	0.00064162
FHIT	0.507929	0.339178	0.76064	0.00641817
G3BP2	0.599886	0.414065	0.869099	0.0267628
ALDH1A3	0.340504	0.212838	0.544745	0.000137692
DCK	0.29808	0.179301	0.495544	6.76216e-05
SMAD1	0.528582	0.353019	0.791456	0.01035
TIRAP	0.549822	0.372178	0.812257	0.0129202
CTNNB1	0.499914	0.319474	0.782268	0.0121138
ACTN1	0.44856	0.303845	0.662199	0.000737717
ARHGDIB	0.442263	0.296588	0.659489	0.000810816
RHOA	0.45068	0.303747	0.668691	0.000926125
TPM4	0.511685	0.348303	0.751706	0.00458498
TTC1	0.533506	0.370134	0.768989	0.00517035
CRKL	0.493517	0.328238	0.742019	0.00480835
PPIL1	0.570953	0.375751	0.867562	0.0318913
MTAP	0.442599	0.258734	0.757126	0.0139193
KRT1	1.90858	1.21178	3.00607	0.0216047
TFAM	0.519666	0.358681	0.752905	0.00404759
MYZAP	1.76646	1.12181	2.78155	0.046474
UBXN4	0.476988	0.29109	0.781606	0.0151207
DLL3	0.281077	0.169783	0.465324	2.27098e-05
DUT	0.510174	0.340157	0.76517	0.00698816

## Sheet: Stage B vs HFpEF women
Table S4.	All DEPs found between Stage B vs. HFpEF in women, with corresponding odds ratios (ORs), 95% confidence intervals (CI) and adjusted p-values.
	Stage B vs. HFpEF
Protein symbol	OR	95% CI lower	95% CI upper	Adjusted p-value
HHIP	4.00719	2.16837	7.40537	0.0132117
ACVRL1	0.32475	0.199163	0.52953	0.0132117
SET	2.88887	1.78803	4.66748	0.0154038
NPPB	0.192256	0.0937997	0.394057	0.0132117
TFF2	0.382675	0.241017	0.607593	0.0391918

## Sheet: HFpEF vs Stage A Healthy men
Table S4.	All DEPs found between HFpEF vs. Stage A/Healthy in men, with corresponding odds ratios (ORs), 95% confidence intervals (CI) and adjusted p-values.
	HFpEF vs. Stage A Healthy
Protein symbol	OR	95% CI lower	95% CI upper	Adjusted p-value
ADM2	4.74886	2.50112	9.0166	0.00805308

## Sheet: iHFrEF vs HFpEF men
Table S4.	All DEPs found between iHFrEF vs. HFpEF in men, with corresponding odds ratios (ORs), 95% confidence intervals (CI) and adjusted p-values.
	iHFrEF vs. HFpEF
Protein symbol	OR	95% CI lower	95% CI upper	Adjusted p-value
RAF1	0.430786	0.240101	0.772911	0.0369048
KCNAB2	0.473347	0.271629	0.824868	0.0475648
ACBD6	0.359489	0.182338	0.708751	0.0333896
APRT	0.323748	0.153426	0.683152	0.0333896
ASMTL	0.52254	0.343585	0.794705	0.0326592
JUN	0.451306	0.250488	0.813118	0.0465944
SMAD3	0.356144	0.176885	0.717068	0.0348357
ZNRF3	0.463955	0.300901	0.715367	0.0184886
STX12	0.325171	0.171596	0.616192	0.0201916
NPDC1	3.06823	1.41274	6.66366	0.0366042
DNAJC16	0.368899	0.189406	0.718494	0.0339296
TMEM106A	0.422466	0.240868	0.740978	0.0329739
PGRMC2	0.425171	0.248989	0.726018	0.0307562
NRAS	4.97374	2.29231	10.7918	0.00691517
MGAT1	11.8312	1.86135	75.2025	0.0493638
TOR1AIP1	0.42309	0.231411	0.773541	0.0382162
MUC1	0.510362	0.332391	0.783622	0.031816
STX4	0.363073	0.185325	0.711304	0.0333896
SFTPB	3.02179	1.34349	6.7966	0.0449104
COL28A1	3.10826	1.42816	6.76484	0.0354027
HS3ST5	0.45215	0.249569	0.81917	0.0493638
HNRNPDL	0.373962	0.193032	0.724482	0.0343794
SRL	3.18059	1.51512	6.67676	0.0319884
PLD3	0.367424	0.193622	0.697237	0.0319736
BET1L	0.565686	0.379523	0.843166	0.038144
HSPB1	0.363508	0.179581	0.735815	0.0376084
TMEM119	0.47518	0.27926	0.808549	0.0403281
CACNB4	0.432556	0.248179	0.753911	0.0333896
MTRF1L	0.493191	0.331216	0.734377	0.0184886
MRPL55	0.45908	0.257714	0.817786	0.047218
TREML1	0.414464	0.23563	0.729025	0.0319884
MTMR1	0.465771	0.263679	0.822755	0.0482156
FLNA	0.417121	0.22734	0.765331	0.0369048
CXADR	0.214808	0.123935	0.37231	8.07488e-05
UBE3A	0.438186	0.236521	0.811799	0.0490345
TBL2	0.322298	0.151388	0.686158	0.0339296
ERN1	0.378013	0.212927	0.671092	0.0235633
ADGRF1	0.315244	0.19729	0.503719	0.000726569
MADCAM1	0.472106	0.28033	0.795076	0.0369048
CASQ1	0.358067	0.187951	0.682159	0.0312602
NT5C2	0.36287	0.205109	0.641976	0.0184886
WWP1	0.416301	0.216179	0.801682	0.0491284
MRE11A	0.352801	0.17459	0.712917	0.034683
ARHGAP25	0.387668	0.202463	0.74229	0.0354027
PLXDC2	0.381309	0.214512	0.677802	0.0249554
P4HA2	0.322133	0.153858	0.674451	0.0329739
STUB1	0.377211	0.218033	0.6526	0.0184886
NHEJ1	0.411986	0.220766	0.768837	0.0385034
PLCB1	0.399522	0.204684	0.779826	0.0443319
EIF5A2	0.287493	0.141285	0.585006	0.0201916
GRB10	0.361969	0.173396	0.75562	0.0431446
RRM1	2.75084	1.48582	5.09291	0.0279625
TYMP	0.288463	0.144652	0.575249	0.0175974
WFDC2	6.79182	2.64141	17.4637	0.00786072
EHD4	0.354087	0.183857	0.681932	0.0316244
DLX3	0.346766	0.18136	0.663029	0.0285185
PDLIM1	0.372091	0.181008	0.764893	0.0443319
PYGL	0.424299	0.225927	0.79685	0.0452272
EIF3G	0.380152	0.186285	0.775776	0.0459468
UBL4A	0.409303	0.214066	0.782604	0.0433949
DYNLL2	0.35792	0.177026	0.723663	0.0353384
CD59	3.0248	1.44102	6.34924	0.0340403
HMBS	6.10012	2.87507	12.9428	0.000861914
MYSM1	0.323223	0.194688	0.536618	0.00288924
ATP5J2	0.395819	0.248293	0.630999	0.00804564
DNM2	0.364997	0.179978	0.740215	0.0382162
ELAVL1	0.521714	0.331167	0.821896	0.0378621
MAP1LC3B	0.324576	0.156329	0.673895	0.0328193
DAPP1	0.243923	0.0992155	0.599687	0.031816
AHSA1	0.383248	0.194386	0.755604	0.0391766
RGS10	0.307948	0.134471	0.705221	0.0385034
DTX3L	0.464374	0.264775	0.814439	0.0449104
SMAP1	0.345096	0.166252	0.71633	0.0354295
CLINT1	0.290702	0.143198	0.590145	0.0209047
AGFG1	0.327613	0.155344	0.690918	0.0339296
TXNIP	0.522837	0.332458	0.822236	0.0378482
GGA3	0.35666	0.171216	0.742958	0.0399211
ANAPC7	0.579939	0.394168	0.853265	0.0393609
PTP4A2	0.32836	0.161732	0.666658	0.0317391
DLX4	0.427059	0.262939	0.693619	0.0201916
CBL	0.330529	0.157233	0.694825	0.0342434
BPGM	8.49583	3.63761	19.8425	0.000582272
AARS	0.352177	0.170607	0.726987	0.0369048
ACAP2	0.481785	0.291343	0.796714	0.0357848
CCM2	0.296397	0.150859	0.58234	0.0175974
SARS2	0.407059	0.21822	0.759312	0.0369048
ETS2	0.394517	0.222822	0.698508	0.0291151
SNAP29	0.4679	0.272628	0.803037	0.039917
TRIB2	0.498969	0.305467	0.81505	0.0390338
APOF	2.92617	1.4525	5.89499	0.0329739
TRA2B	3.34195	1.55126	7.19976	0.0317391
CDKN2D	0.306192	0.147517	0.635544	0.0295428
CBR1	3.73288	1.82638	7.62951	0.0149013
ARL1	0.535779	0.336317	0.853539	0.0487419
CCDC50	0.38716	0.23145	0.647626	0.0149013
MAX	0.311262	0.148562	0.652145	0.0317268
TPRKB	0.439437	0.25104	0.76922	0.0350892
MOB1A	0.395206	0.239446	0.652287	0.0148784
IST1	0.350806	0.172094	0.715102	0.0350892
ANKRD27	0.506535	0.321379	0.798365	0.033965
PMVK	0.299496	0.1419	0.63212	0.0298975
NXF1	0.618669	0.442792	0.864404	0.0375334
MAPRE1	0.300796	0.13662	0.662264	0.0330496
STAU1	0.481005	0.295488	0.782996	0.0337593
GABARAPL2	0.340899	0.174327	0.666636	0.0300292
NUDT16L1	0.342566	0.168559	0.696206	0.0333896
TAX1BP3	0.382941	0.198761	0.737792	0.0350892
PBRM1	0.356074	0.20425	0.620751	0.0148784
CKS1B	0.50429	0.330032	0.770558	0.0298975
RHOG	0.404547	0.225498	0.725763	0.0326592
UBASH3B	0.246157	0.0923787	0.655925	0.0378958
PKN1	0.333277	0.175411	0.633219	0.0229421
TNFAIP8	0.310569	0.158807	0.60736	0.0209047
TRIM3	0.392168	0.211536	0.727042	0.0332144
OPHN1	0.447209	0.259111	0.771852	0.0348786
PDRG1	0.3723	0.194599	0.712273	0.0329739
TMOD1	13.0985	3.96217	43.3024	0.00478853
ATG5	0.452053	0.283039	0.721991	0.0235633
PABPC4	0.350768	0.174844	0.703701	0.0336105
PSMB1	3.15751	1.47816	6.74477	0.0332685
NRBP1	0.455831	0.264052	0.786898	0.0370575
CRAT	0.29551	0.138247	0.631665	0.0300292
ARRB1	0.271894	0.121762	0.607137	0.0295428
AHCYL1	0.279646	0.128922	0.606579	0.0277206
CSNK1G2	0.289526	0.148298	0.565248	0.0148784
PANK3	0.399984	0.221718	0.721579	0.0325457
DARS	0.300766	0.129599	0.698	0.0381588
PACSIN1	0.361033	0.191469	0.680762	0.0300292
FLII	0.269621	0.129819	0.559975	0.0176305
HOMER2	0.346424	0.17665	0.67936	0.0317391
DECR1	0.318658	0.150106	0.676474	0.0331365
SHMT2	0.335259	0.150476	0.746956	0.0449104
KPNA4	0.480599	0.304903	0.757538	0.0300292
ACLY	0.499431	0.330128	0.755558	0.0249253
NEK7	0.371115	0.17966	0.766596	0.0448478
RGS19	0.464727	0.268102	0.805557	0.0413254
AP1G2	0.3997	0.205018	0.779251	0.0440277
ZNF175	0.483686	0.28173	0.830412	0.0480874
PIN4	0.332068	0.15798	0.697996	0.034683
UBQLN4	0.411196	0.216962	0.779317	0.0417131
CIRBP	0.355261	0.171446	0.736151	0.0385034
FEV	0.278976	0.125902	0.618162	0.0300292
PRDM4	0.388122	0.22361	0.673665	0.0229421
ARHGAP30	0.531788	0.355193	0.796182	0.0318994
GRAP	0.370765	0.207022	0.664018	0.0235633
SNX17	0.368455	0.191303	0.709655	0.0329739
TMOD2	0.382899	0.210778	0.695575	0.0300292
ECI2	0.429628	0.235633	0.783339	0.0398893
TMOD3	0.309201	0.148747	0.642736	0.0300292
DDX6	0.339252	0.159178	0.723037	0.0380823
RDH16	0.429902	0.241672	0.76474	0.0350892
PPARA	0.468648	0.269335	0.815456	0.0446661
KIAA1279	0.32155	0.149981	0.689381	0.0343794
NPLOC4	0.31634	0.147384	0.678983	0.0333896
PARK2	0.191316	0.0867017	0.422156	0.00691517
TSG101	0.367985	0.1801	0.751878	0.0403897
SLC6A14	0.340871	0.177851	0.653318	0.0270928
PRKG1	0.364396	0.202209	0.656669	0.0229421
CETN2	0.450649	0.252624	0.803899	0.0434817
UNC45A	0.330903	0.157032	0.69729	0.034683
GLP1R	0.212338	0.107911	0.417818	0.00189976
FIGF	4.73963	2.29873	9.77237	0.00478853
CSH1	0.404481	0.226546	0.722169	0.0319736
SERPINA10	0.233389	0.112165	0.485629	0.00804564
FLRT3	3.04073	1.54346	5.99045	0.0280628
LTBP4	3.37403	1.66332	6.8442	0.0229421
PCSK1	3.67934	1.79096	7.55884	0.0175165
DERL1	0.448761	0.259435	0.776249	0.0350892
TMEM132D	3.06433	1.63849	5.73094	0.0179375
USP8	0.323925	0.154376	0.679686	0.0330496
PXDN	3.15508	1.45402	6.84623	0.034683
ITPKA	0.273301	0.155445	0.480514	0.00185697
GSTK1	0.341743	0.164244	0.711064	0.0350892
LTB4R	0.32792	0.170168	0.631916	0.0235633
CNOT1	0.383978	0.211247	0.697948	0.0303154
CERS5	0.4673	0.299734	0.728541	0.0229421
EIF3J	0.346041	0.167106	0.716577	0.0354027
F8	2.39582	1.27183	4.51316	0.0431697
ARL6IP5	0.212846	0.0818497	0.553497	0.0295428
NAP1L2	0.442378	0.243188	0.804721	0.0449104
HMHA1	0.212241	0.079958	0.563373	0.0312854
PSMD11	0.370834	0.192195	0.715511	0.0333896
DVL2	0.365339	0.184729	0.722532	0.0348357
ABLIM3	0.429393	0.250402	0.736329	0.031816
GGA1	0.380364	0.184682	0.783386	0.0490345
RFESD	9.14505	3.40882	24.534	0.00273426
NCK2	0.294062	0.123002	0.703014	0.0399211
AP2A2	0.33842	0.157276	0.7282	0.0391545
PPP2R5A	0.307398	0.138895	0.680323	0.034683
NAP1L1	0.354548	0.168352	0.746675	0.0413254
USO1	0.337998	0.177438	0.643845	0.0241569
HGS	0.259672	0.116842	0.577097	0.0237249
PNKP	0.434963	0.239784	0.789015	0.040616
PAK4	0.323848	0.152176	0.689187	0.0340403
ERP29	0.308662	0.146703	0.649423	0.0316244
APOBEC3G	0.381915	0.200101	0.728926	0.0342479
SULT1A3	0.253908	0.114051	0.565268	0.0229421
COL4A3BP	0.326852	0.161075	0.663249	0.0316244
GNPNAT1	0.378904	0.18557	0.773662	0.0453234
DAPK1	0.347115	0.191925	0.627791	0.0181426
TOLLIP	0.297403	0.131624	0.671981	0.0343794
KPNA6	0.364378	0.181761	0.730472	0.0357848
PPFIA1	0.307462	0.152907	0.618237	0.0237249
ARHGEF1	0.411737	0.218491	0.775903	0.0403281
RGS18	0.315421	0.168964	0.588825	0.0149013
NSF	0.461779	0.262356	0.81279	0.0448478
PAPSS1	0.290922	0.149539	0.565976	0.0148784
TANK	0.268346	0.129615	0.555564	0.0175165
COPS2	0.429038	0.234507	0.78494	0.0403281
BDNF	0.364375	0.188932	0.702733	0.0328887
PKP2	0.313444	0.172974	0.567987	0.00965957
ITSN1	0.380004	0.206069	0.700749	0.0316244
TLN2	0.313412	0.177892	0.552171	0.00757189
SEPHS1	0.352762	0.173071	0.719017	0.0350892
HBEGF	0.405801	0.226239	0.727878	0.0327584
RAP1GDS1	0.405583	0.224716	0.732024	0.0329739
EFNA2	2.52184	1.30887	4.85891	0.0393626
IFNB1	0.391289	0.230695	0.663676	0.0184886
YWHAB	0.348598	0.173317	0.701146	0.0333896
HEXIM2	0.384656	0.212319	0.696877	0.0300292
PTPN4	0.130015	0.0621458	0.272005	8.07488e-05
RAB6B	0.290676	0.131678	0.641664	0.0319884
RAB14	0.524255	0.356114	0.771785	0.0257559
RAB5C	0.264344	0.111917	0.624372	0.0326592
AGAP2	0.465802	0.275582	0.787322	0.0355508
RALA	0.272426	0.13514	0.549177	0.0148784
KIAA0040	0.300683	0.15394	0.58731	0.0175974
SUMO3	0.325316	0.15142	0.69892	0.0350892
HRSP12	2.64121	1.28058	5.44752	0.0484401
SKIL	0.390848	0.21046	0.725848	0.0331914
AKT2	0.493369	0.321148	0.757944	0.0277206
CRLF1	4.71592	1.64273	13.5384	0.0350892
ARHGAP5	0.401254	0.209804	0.767405	0.0396736
MESDC2	0.299453	0.135965	0.659524	0.0329739
CCDC134	0.459383	0.263584	0.800628	0.0403281
S100A5	0.349488	0.189911	0.643152	0.0227377
VWC2	2.99344	1.48162	6.04793	0.0319884
AGO1	0.305947	0.145344	0.644012	0.0312602
CLIC4	0.310693	0.145634	0.662827	0.0327584
TXNL4B	0.350485	0.171556	0.716034	0.0350892
CPLX2	4.20115	1.89045	9.33621	0.0175974
GAP43	0.241887	0.0921329	0.635054	0.0350892
SELM	3.12841	1.45292	6.73609	0.0343794
BOLA1	0.497038	0.300597	0.821853	0.0417131
LDHA	0.360988	0.193743	0.672602	0.0281677
MAPK10	0.310466	0.146804	0.656583	0.0319736
LOXL3	0.449074	0.246407	0.818433	0.0497248
SRC	0.30032	0.136649	0.660029	0.0329739
GM2A	3.1209	1.44579	6.7368	0.034683
NT5E	2.34563	1.31311	4.19003	0.0350892
CNPY4	0.3802	0.19866	0.727639	0.0342434
CRIM1	7.03352	1.66228	29.7606	0.0465428
FGFBP1	2.88672	1.41015	5.90938	0.034683
FOLR3	0.578104	0.401254	0.832901	0.0338503
LEFTY2	2.45628	1.27082	4.74755	0.0449104
PGAM2	0.289724	0.144077	0.582606	0.0184886
CSRP1	0.332906	0.151076	0.733582	0.0413254
MSR1	2.61848	1.31729	5.20496	0.0403281
MDH2	0.300075	0.125606	0.716885	0.0429984
KLK14	2.29156	1.23801	4.24169	0.0475648
GUSB	0.366845	0.200965	0.669644	0.0258815
RNASE3	2.68771	1.53202	4.71521	0.0201898
GLA	0.533865	0.36907	0.772244	0.0235633
GPX1	4.08045	2.07162	8.03725	0.00691517
PKLR	3.12573	1.39322	7.01267	0.0393626
RPS6KB1	0.387187	0.196563	0.762675	0.0403281
PNLIP	2.99301	1.57057	5.70373	0.0235633
AKT1	0.315678	0.145895	0.683041	0.0340315
SORCS1	4.55941	1.64648	12.6259	0.0342434
TAGLN	3.64623	1.55307	8.5605	0.0332357
BRAF	0.403136	0.220224	0.737968	0.0337384
DKK2	0.382815	0.198515	0.738221	0.0350892
TXLNA	0.348947	0.200809	0.606367	0.0118182
TLR1	0.440822	0.271858	0.714801	0.0235633
FADD	0.252053	0.125928	0.504501	0.00804564
KIRREL2	4.95694	1.53667	15.9899	0.0448478
LRP10	2.53809	1.28275	5.02194	0.0449104
APOA1BP	0.369417	0.191337	0.713242	0.0332685
COL6A2	5.66477	2.05587	15.6088	0.0229421
RAC3	0.310483	0.158505	0.608184	0.0209047
NME4	0.37619	0.196098	0.721675	0.0338503
MAPRE2	0.353132	0.17857	0.698338	0.0329739
RAB2A	0.456656	0.258296	0.807347	0.0438229
TAF15	0.429365	0.229919	0.801821	0.0463738
PCTK1	0.287772	0.140331	0.590126	0.0213761
PHPT1	4.20603	2.06151	8.58142	0.00786072
RAB4A	0.246427	0.104343	0.581987	0.0290431
CADM2	3.16785	1.4581	6.88244	0.034526
S100A8	5.39175	1.82574	15.9228	0.0322666
BLVRB	5.57459	2.81473	11.0405	0.000582272
IRF3	0.325796	0.150591	0.704847	0.0357848
DDOST	0.407402	0.234036	0.709192	0.0295428
ANXA4	0.40468	0.213161	0.768271	0.0393596
PPBP	0.336109	0.173832	0.649875	0.0270928
MAP2K6	0.403048	0.236443	0.68705	0.0235633
RAB5A	0.424618	0.227267	0.793342	0.0444553
AASDHPPT	0.352333	0.168254	0.737804	0.0393596
ACADM	0.30545	0.149899	0.622419	0.0258815
STOML1	0.293348	0.137917	0.623949	0.0294421
ZADH2	0.247069	0.107175	0.569565	0.0251782
CHMP2B	0.374257	0.186102	0.752641	0.0398893
SYT4	0.329848	0.175294	0.62067	0.0201916
ABHD10	0.416807	0.218517	0.795034	0.0460196
RBM17	0.395065	0.204897	0.76173	0.0391545
UCHL5	0.390777	0.247646	0.616633	0.00721481
UFD1L	0.356668	0.171964	0.739759	0.0391545
HARS	0.293222	0.127097	0.676485	0.0350892
ACSF2	0.361685	0.190947	0.685092	0.0312602
DHRS9	0.405827	0.239739	0.686977	0.0229421
YEATS4	0.190792	0.0888677	0.409615	0.00450689
SH3BGRL3	0.30774	0.145131	0.652541	0.031816
RPP30	0.464173	0.270618	0.796166	0.0385034
ANXA11	0.261753	0.107137	0.639504	0.0338503
RAB21	0.256243	0.107136	0.61287	0.0319736
CA5B	0.409731	0.214731	0.781812	0.0431446
ACOT13	0.304902	0.132232	0.703044	0.0385034
TRIP10	0.237633	0.0909704	0.620745	0.0339296
COMMD9	0.377591	0.188792	0.755197	0.0399211
OVCA2	0.357441	0.174999	0.730083	0.0369048
WWOX	0.393467	0.217358	0.712265	0.0317391
SAR1A	0.317613	0.148871	0.677617	0.0332685
CHMP2A	0.320513	0.155842	0.659183	0.0317268
IVD	0.342502	0.170071	0.689756	0.0329739
HADH	0.23659	0.0923647	0.60602	0.0329739
RAB11A	0.277599	0.115214	0.668853	0.0354295
DCTD	0.368809	0.182557	0.745082	0.0388347
CAB39	0.298205	0.14255	0.623826	0.0280628
SNUPN	0.279667	0.128599	0.608198	0.0280628
PCNP	0.403546	0.207127	0.786229	0.0452181
NAPG	0.322155	0.149994	0.691921	0.034683
PECR	0.414057	0.237681	0.721316	0.0312602
RAB32	0.261763	0.109771	0.624209	0.0327584
MMAB	0.37896	0.204563	0.702037	0.0317391
ECHS1	0.317051	0.15789	0.636655	0.0276305
HPCAL1	0.50659	0.30713	0.835585	0.0454049
PGLS	0.40546	0.210999	0.77914	0.0429984
SDCBP	2.83265	1.47132	5.45355	0.0312602
NIT2	0.409049	0.20933	0.799321	0.04964
BPHL	0.538475	0.348639	0.831679	0.0384041
BPNT1	0.362938	0.177442	0.74235	0.0390649
NCALD	0.428744	0.241486	0.761208	0.0348357
SUGT1	0.358804	0.174648	0.737143	0.038429
EEF1D	0.370787	0.178071	0.772069	0.0465001
CLIC2	9.78435	3.63597	26.3296	0.00185697
PPCS	0.369478	0.181825	0.750799	0.0399211
DRG1	0.398182	0.208756	0.759493	0.0382162
NAA10	0.402677	0.214971	0.754284	0.0360399
PDCD6IP	0.342779	0.175469	0.669618	0.0307562
VAT1	0.399358	0.219938	0.725144	0.0328762
SARS	0.397773	0.21859	0.723837	0.0328193
RTN4IP1	0.3734	0.195388	0.713594	0.0330496
LDLRAP1	0.252378	0.0953347	0.668116	0.0391545
TARS	0.326971	0.148844	0.71827	0.0385034
ADH6	0.345715	0.17219	0.694111	0.0329739
CNRIP1	3.80416	1.96501	7.36466	0.00786072
SRA1	0.344965	0.182098	0.653497	0.0258815
COX5A	0.361884	0.175452	0.746416	0.0399211
HSPC159	0.25637	0.106193	0.618925	0.0327584
CMPK1	0.426196	0.23785	0.76369	0.0350892
DTD2	0.407305	0.211142	0.785713	0.0448478
NRGN	0.335823	0.161963	0.696313	0.0339296
PPA2	0.43033	0.251315	0.736857	0.031816
STXBP6	0.424232	0.237214	0.758692	0.0348357
CS	0.301786	0.12615	0.721957	0.0440277
ASRGL1	0.395284	0.242323	0.644797	0.0122679
SH3GL3	0.328752	0.146926	0.735596	0.0431373
PDHX	0.346922	0.177904	0.676518	0.0316244
JMJD6	0.449256	0.254013	0.79457	0.0400268
SNX5	0.420776	0.22092	0.801431	0.048096
PGM2	0.390609	0.195222	0.781546	0.0460196
RDX	0.37896	0.195006	0.73644	0.0353199
COMT	0.347774	0.169724	0.712606	0.0350892
FKBP3	0.281176	0.122397	0.64593	0.0329739
ALKBH3	0.389673	0.208527	0.728179	0.0333896
AMPD2	0.405145	0.207667	0.790414	0.0465682
ARF4	0.307465	0.16036	0.589516	0.0175165
ARF5	0.43134	0.229876	0.809368	0.0493638
TBPL1	0.4156	0.256668	0.672945	0.0168595
UBXN2B	0.518554	0.318195	0.845074	0.0479827
PTGES2	0.335622	0.173799	0.648116	0.0268076
DDX19A	0.405286	0.214087	0.767245	0.0391545
ITLN1	2.89442	1.4879	5.63055	0.0308761
CEACAM8	3.04963	1.57614	5.90064	0.0237249
CNN2	0.372975	0.196933	0.706385	0.0327584
HDGFL1	0.591939	0.41155	0.851396	0.0369048
HRAS	0.432693	0.246725	0.758833	0.0341926
CD68	0.417098	0.223077	0.779867	0.0407014
TGM2	7.35201	3.29893	16.3847	0.000640295
RAC2	0.304201	0.125008	0.740262	0.0490345
SH3BGRL2	0.287955	0.129934	0.638153	0.0318994
OSTF1	0.401086	0.239745	0.671003	0.0184886
UBQLN2	0.417463	0.220783	0.789352	0.0443332
MTHFSD	0.411408	0.224368	0.754369	0.0350892
TIAL1	0.412635	0.228981	0.743588	0.0337384
POLR2K	0.347395	0.173998	0.693592	0.0329739
ALDH6A1	0.381673	0.200507	0.72653	0.0339296
TIMM8A	0.328465	0.168168	0.641553	0.0262492
PPP1R2	0.469309	0.271605	0.810923	0.0428423
SERPINE2	0.39107	0.210942	0.725015	0.0330496
LRRC59	0.368668	0.175901	0.772684	0.047218
RPS19	0.492013	0.290275	0.833956	0.0480758
FIBP	0.31267	0.152441	0.641315	0.0295428
ZFAND1	0.261778	0.113612	0.603174	0.0300292
MOBKL1A	0.286272	0.130557	0.627706	0.0312602
NAP1L4	0.353868	0.173437	0.722008	0.0354295
DTD1	0.266269	0.110663	0.640675	0.0333896
BTK	0.252642	0.101373	0.629631	0.0333896
RAB1A	0.38405	0.199364	0.739824	0.0353384
HOMER1	0.387256	0.209856	0.714623	0.0326592
RBP5	3.418	1.52047	7.68365	0.0331914
KARS	0.382316	0.188992	0.773395	0.0449104
MYCBP	0.21552	0.0814278	0.570429	0.0317309
GCDH	0.40763	0.217628	0.763515	0.0378958
ACADVL	0.272099	0.117256	0.63142	0.0327584
EIF4E	0.36188	0.178507	0.733624	0.0370626
G3BP1	0.357931	0.176093	0.727542	0.0361621
SNTA1	0.246854	0.101692	0.599231	0.0317268
IDH3G	0.376292	0.188948	0.749389	0.0388226
SNRPG	0.416093	0.228658	0.757174	0.0350892
TSTD1	0.28431	0.140731	0.574375	0.0179375
RAB1B	0.301849	0.143541	0.634753	0.0300292
VPS26A	0.232826	0.101188	0.535713	0.0207502
PPP1CC	0.220216	0.082534	0.587579	0.0327584
G6PD	0.379909	0.195019	0.740085	0.0357848
TXNDC12	0.295085	0.133702	0.651264	0.0327584
HN1	0.615998	0.441199	0.86005	0.0357848
LZIC	0.45705	0.257904	0.809972	0.0446661
BCAT2	0.330913	0.165115	0.663197	0.0312602
DCI	0.441427	0.241764	0.805985	0.0455216
RAB3D	0.316099	0.151203	0.660824	0.0319736
HDHD3	0.312439	0.193388	0.504779	0.000766339
SEZ6L	2.24802	1.30592	3.86976	0.0341926
SFTPD	2.48511	1.31486	4.69693	0.0378958
ASB9	3.18439	1.45211	6.98317	0.0348357
TCN1	2.2732	1.29599	3.98727	0.0351841
NT5C3A	0.319942	0.180548	0.566957	0.00804564
DLG2	0.376788	0.189683	0.748455	0.0385034
RPSA	0.148729	0.0742319	0.297989	8.07488e-05
PDYN	0.326477	0.179499	0.593806	0.0139218
COL18A1	2.77703	1.36651	5.64349	0.0369048
PLAT	2.43919	1.29268	4.60257	0.0399211
TIMP2	2.2939	1.29905	4.05062	0.0353215
TGFB1	0.484353	0.291046	0.806054	0.038429
APCS	0.349932	0.169648	0.7218	0.0359573
TIMP3	0.389705	0.208488	0.728435	0.0333896
MPO	2.73172	1.43337	5.20613	0.0319884
ANGPT2	3.21752	1.49542	6.92276	0.0329739
CST3	3.38553	1.53824	7.45124	0.0327584
EFNA4	3.16212	1.51649	6.59354	0.03185
EFNA5	3.08901	1.50822	6.32662	0.0317391
HSP90AA1	0.35409	0.181709	0.690003	0.0322666
CDH3	0.376316	0.200002	0.708062	0.0327584
PRKCA	0.343804	0.156546	0.755059	0.045695
PLAUR	6.12806	2.50225	15.0078	0.00786072
TNFRSF1A	3.01282	1.43121	6.34225	0.034683
CAPN1	0.319019	0.154368	0.659292	0.0317391
C3	4.98293	2.12054	11.7091	0.0132991
PF4	0.425973	0.234592	0.773482	0.0378958
PROS1	0.253776	0.118842	0.541914	0.0175165
NCR2	0.341247	0.200059	0.582075	0.00786072
GDF11	0.461443	0.267157	0.79702	0.0391545
IGFBP1	2.84827	1.51327	5.36099	0.0270928
FGA	3.37149	1.82324	6.23447	0.00831414
ANGPT1	0.330721	0.166713	0.656075	0.0298975
COMMD7	0.334364	0.175416	0.637339	0.0235633
LCN2	3.09866	1.45993	6.5768	0.0337384
HDAC8	0.364533	0.187475	0.70881	0.0331914
KPNA2	3.35396	1.55767	7.22173	0.0317268
MAP2K1	0.441053	0.243478	0.798954	0.0433949
RAC1	0.333634	0.157554	0.7065	0.0350892
CTF1	0.229186	0.106541	0.493014	0.0107564
NBL1	3.94883	1.60642	9.70684	0.0329739
CFD	2.84571	1.43769	5.63271	0.0329739
TNFSF15	2.76365	1.33453	5.72322	0.0408546
CD209	0.437197	0.236001	0.809919	0.0484185
SPARC	0.291172	0.143295	0.591657	0.0209047
PTN	3.61969	1.54043	8.50553	0.0334804
PRSS1	2.93095	1.61156	5.33054	0.0175974
LGALS3	3.81065	1.98933	7.29945	0.00721481
IL13	0.442185	0.254663	0.767791	0.034683
F10	0.0643148	0.0126907	0.325939	0.0237249
APP	0.362731	0.186644	0.704945	0.0329739
CTSA	0.454684	0.259807	0.795735	0.0396736
CTSS	3.90753	1.97372	7.73605	0.00804564
F7	0.13288	0.0502547	0.351351	0.00691517
GP6	0.409678	0.213723	0.785297	0.0443332
METAP1	0.217711	0.0881282	0.537832	0.0238738
PIGR	3.74926	1.66932	8.42074	0.0285185
DLL4	2.99575	1.40884	6.37016	0.0357024
IL24	0.277894	0.120241	0.642251	0.0329739
LY9	1.97241	1.20986	3.21559	0.0417131
TFPI	0.163508	0.0779461	0.342991	0.000754837
ADRBK1	0.302242	0.134861	0.677368	0.034683
CAMK2B	0.443141	0.243821	0.805403	0.0450452
CDK8	0.373913	0.209462	0.667477	0.0235633
CHRDL1	4.24291	1.93733	9.29228	0.0149013
LYN	0.28576	0.12256	0.666276	0.034683
AKT3	0.312115	0.141584	0.688042	0.0350892
CAMK2D	0.44418	0.243863	0.809041	0.0463738
FLT3	0.383556	0.200073	0.735307	0.0350892
FSTL3	2.73979	1.30399	5.75651	0.0456576
GSK3A	0.354741	0.170403	0.73849	0.0391545
POSTN	4.56525	2.20011	9.47292	0.00691517
BCAN	3.47014	1.63151	7.3808	0.0276305
MPL	0.374777	0.207105	0.678198	0.0270928
THBS1	0.424006	0.230636	0.779501	0.0396048
DUSP3	0.346971	0.183908	0.654614	0.0258815
DKK1	0.379382	0.206218	0.697953	0.0312602
SERPINA1	1.96612	1.19649	3.23079	0.0451263
DKK3	3.54446	1.82952	6.86694	0.0112693
MAP2K2	0.458241	0.256908	0.817353	0.047218
FYN	0.366017	0.191801	0.698478	0.032286
PRKCQ	0.402187	0.208283	0.77661	0.0427202
MAPKAPK3	0.31328	0.13931	0.704504	0.0378482
PTEN	0.41051	0.216107	0.779794	0.0421797
AIP	0.396884	0.201677	0.781034	0.0449104
PPIA	0.341003	0.167564	0.693961	0.0332685
DYNLRB1	0.349496	0.183961	0.663984	0.0281605
GAPDH	0.330865	0.16925	0.646802	0.0276298
DNAJB1	0.369719	0.183577	0.744602	0.0385034
PRDX1	2.36749	1.25852	4.45365	0.0449104
SGTA	0.347556	0.167264	0.722187	0.0366268
TPT1	0.369169	0.186742	0.729806	0.0350892
PGAM1	0.303579	0.145321	0.634182	0.0295428
SNX4	0.257833	0.109842	0.605218	0.0312602
FGF4	0.293522	0.130931	0.658021	0.0331914
AGER	2.40295	1.36163	4.24063	0.0327584
IL20	0.340532	0.182128	0.636706	0.0229394
MMP2	2.44107	1.36599	4.36229	0.0328887
PGD	0.298233	0.140263	0.634117	0.0300292
AKR7A2	0.343911	0.162002	0.730083	0.0388941
VTA1	0.334397	0.152475	0.733375	0.0410393
HSD17B10	0.341888	0.16526	0.707297	0.0348357
PKM2	0.282721	0.12427	0.643209	0.0328887
NME2	0.316517	0.136454	0.734188	0.0448478
GPI	0.362188	0.177621	0.738539	0.0382162
NAPA	0.386092	0.198862	0.749602	0.0376846
SPHK1	0.326581	0.151454	0.704208	0.0354426
TKT	0.360491	0.182109	0.713606	0.0340315
TPI1	0.370699	0.189558	0.724937	0.034683
PTPN6	0.463942	0.262081	0.82128	0.0479827
CLEC1B	0.337046	0.160693	0.706936	0.0350892
DAPK2	0.346754	0.192296	0.625279	0.0175974
GDF15	2.91876	1.31203	6.49311	0.048798
SLPI	4.44839	2.05371	9.63532	0.0106093
MFGE8	3.53391	1.59216	7.84376	0.0316244
PDPK1	0.312183	0.149528	0.651776	0.0316244
SERPING1	2.9097	1.40398	6.03025	0.0350892
PDGFA	0.362133	0.182413	0.718922	0.034683
COL23A1	0.500394	0.301352	0.8309	0.0449104
KYNU	0.385688	0.223178	0.666531	0.0209047
LCK	0.446361	0.245769	0.810673	0.0465682
PDIA3	0.341642	0.172771	0.675575	0.0317391
TFF3	5.44417	1.8771	15.7898	0.0312602
F9	0.0336732	0.00604642	0.187529	0.0083155
PPP3CA	0.360164	0.176144	0.736431	0.0381392
COTL1	0.33118	0.208119	0.527008	0.00101163
GOT1	0.412015	0.222897	0.761592	0.0368961
LYZ	3.30357	1.54259	7.07484	0.031816
STC1	2.61208	1.30714	5.21979	0.0423073
ARPP19	0.417208	0.23515	0.740217	0.0329739
CAPG	5.69161	2.31926	13.9676	0.0102908
CA1	8.03136	3.80175	16.9666	8.07488e-05
FGG	3.09596	1.59901	5.99433	0.0229421
MAPK14	0.359154	0.185036	0.697116	0.0327584
MSN	0.354755	0.211558	0.594878	0.00796817
NAMPT	59.7247	7.82309	455.964	0.00786072
CLIC1	0.198894	0.073318	0.539553	0.0295428
PRDX5	0.395377	0.21763	0.718298	0.0324155
PGK1	0.420461	0.22851	0.773651	0.0385034
FAP	0.343286	0.190821	0.617567	0.0168595
PRSS2	2.61937	1.38098	4.96829	0.0336258
SEMA6B	3.79083	1.89652	7.57727	0.0107564
PRKAA1	0.439196	0.251891	0.765781	0.034683
NMT1	0.477831	0.279742	0.816188	0.0431697
PPIE	0.419743	0.22258	0.791553	0.0446661
PRKAA2	0.390342	0.198964	0.7658	0.0409007
PPIF	0.258663	0.102948	0.649904	0.0350892
PDE11A	0.391844	0.199182	0.770859	0.0426812
PDE3A	0.439771	0.267161	0.723903	0.0276305
PDE5A	0.234632	0.0935315	0.588595	0.0317309
MAP3K7	0.304588	0.158863	0.583988	0.0166521
SHC1	0.394558	0.203118	0.766433	0.0403281
VAV1	0.376821	0.186926	0.759628	0.0413254
F2	0.176751	0.0768762	0.406378	0.00691517
ANXA6	0.371438	0.186064	0.741496	0.0378482
S100A9	5.32105	2.31437	12.2338	0.00794197
FABP3	3.52104	1.70817	7.25787	0.0209047
NPPA	4.2562	1.8469	9.80844	0.0213761
DDX19B	0.40145	0.209923	0.76772	0.0397422
FCN3	0.353625	0.173333	0.721448	0.0354027
GAS1	3.41423	1.66012	7.02179	0.0235633
GRB2	0.308434	0.138079	0.688963	0.0350892
HSP90AB1	0.329474	0.16212	0.669584	0.0318841
CCL5	0.250548	0.116444	0.539095	0.0175165
RGMA	0.483058	0.280691	0.831324	0.0487419
STIP1	0.372579	0.191297	0.725654	0.034683
SNRPF	0.443296	0.250445	0.784649	0.0382984
HINT2	0.369882	0.193412	0.707367	0.0329739
CTRC	0.344291	0.201381	0.588616	0.00804564
POFUT1	0.361068	0.197427	0.660346	0.0237447
MFAP4	4.01089	2.03139	7.9193	0.00778021
COLGALT1	0.405462	0.219169	0.750104	0.0350892
RNASE4	2.94793	1.4931	5.8203	0.0312602
PDIA6	0.356925	0.175127	0.727447	0.0364291
C2orf66	0.379081	0.228797	0.628078	0.0107697
CLEC3B	0.34387	0.17283	0.684178	0.0326592
CSAG1	0.362847	0.224425	0.586646	0.00620504
B3GALTL	0.338891	0.195465	0.587558	0.0087344
PI15	0.458658	0.269534	0.780487	0.0350892
CLPS	3.166	1.36833	7.3254	0.0440277
YWHAZ	0.283246	0.124932	0.642174	0.0327895
ALDOA	0.410896	0.221419	0.762514	0.0370626
EIF4H	0.321211	0.148889	0.692975	0.0348357
EIF5A	0.387804	0.191038	0.787236	0.0490345
NME1	0.306138	0.168764	0.555333	0.00804564
BOLA3	0.408364	0.213405	0.78143	0.0431697
NELL2	3.18828	1.44913	7.01465	0.0350892
RLN3	0.445892	0.246532	0.806464	0.0449104
CELA1	3.11835	1.68764	5.76196	0.0148784
TP53	0.533935	0.370517	0.76943	0.0229421
KLK10	3.31173	1.75923	6.23427	0.0124553
SIRPB1	2.12948	1.29492	3.5019	0.0331365
CPXM1	0.42875	0.230335	0.798083	0.0449104
MLEC	0.3753	0.186911	0.753565	0.039917
FMOD	2.39721	1.36417	4.21252	0.0326592
CSTL1	0.299695	0.139859	0.642194	0.0316244
DEAF1	0.380963	0.212888	0.681732	0.0268076
WFDC3	0.429229	0.231568	0.79561	0.0444553
LONP1	0.425339	0.227264	0.796047	0.0449104
NMES1	0.413188	0.228599	0.74683	0.0340403
OAF	2.39554	1.34143	4.27798	0.0333896
POGLUT1	0.312036	0.14182	0.68655	0.0348357
TMED10	2.80831	1.35265	5.83049	0.0391545
SCGB1D2	0.444928	0.24782	0.79881	0.0427458
MGP	0.442044	0.244696	0.798555	0.0431697
TRIL	2.80687	1.43027	5.50842	0.0329739
FAM162A	0.433773	0.252142	0.746244	0.0328193
KIAA2013	4.90756	1.52308	15.8128	0.0453234
C17orf78	0.466695	0.283087	0.769389	0.0329739
BRICD5	0.442933	0.250396	0.783516	0.0381392
MGAT2	0.41116	0.249667	0.677115	0.0184886
IGSF8	2.89827	1.33876	6.27442	0.0433949
RAB26	2.66284	1.35621	5.22834	0.0357848
CDSN	0.418761	0.225323	0.778264	0.0399211
RMDN1	0.364815	0.192958	0.689735	0.0316244
DNAJB11	0.406785	0.213459	0.775205	0.0410393
GP5	0.323279	0.160424	0.651455	0.0300292
PCDHAC1	0.395148	0.219697	0.710712	0.0316244
RNASE1	3.45792	1.53158	7.80708	0.0329739
ATP1B2	2.59049	1.37109	4.8944	0.0339296
COCH	0.469792	0.26973	0.818243	0.0451061
IGFLR1	4.44068	1.84533	10.6862	0.0235633
C1QTNF3	0.372181	0.19501	0.710317	0.0329739
YWHAQ	0.405159	0.217554	0.754541	0.0357848
NPPB	5.83855	2.64104	12.9073	0.00288924
NBR1	0.393143	0.221575	0.697559	0.0291151
FMR1	0.420474	0.231288	0.764408	0.0360399
NDUFB11	0.338963	0.178787	0.642641	0.0237249
CHKB	0.42415	0.278208	0.646651	0.00786072
CLPSL2	0.378113	0.191445	0.746793	0.0380494
NFU1	0.356873	0.190751	0.667668	0.0277206
ABHD12	0.379464	0.227031	0.634244	0.0129185
SERF1A	0.397636	0.210662	0.750558	0.0357848
MTIF3	0.297049	0.134441	0.656336	0.0329739
ROR2	4.19912	1.78613	9.87198	0.0248129
DNAJC30	0.496492	0.301222	0.818348	0.0403281
PLEK	0.328093	0.150637	0.714596	0.0378621
SEMA6A	2.41717	1.32925	4.3955	0.0348357
VTI1A	0.445008	0.257553	0.7689	0.034683
SCG3	2.6533	1.39829	5.03474	0.0329739
CDH7	0.496503	0.311242	0.792036	0.0339296
C1orf226	7.22412	2.15456	24.2221	0.0285185
DNAJB12	2.73303	1.31136	5.69597	0.0446484
TPST2	0.442253	0.269	0.727094	0.0280628
FAM177A1	0.258625	0.128221	0.521653	0.0107395
DNAJB14	0.52673	0.331721	0.836378	0.0423599
DLG4	0.351617	0.18979	0.651427	0.0235633
SPON2	2.90886	1.44056	5.87372	0.0331365
ITIH5	3.19282	1.79655	5.67426	0.00786072
UXS1	0.334441	0.187763	0.595704	0.0122679
KDELC2	0.394617	0.206025	0.755842	0.0378958
DNAJC10	0.417648	0.217216	0.803025	0.0493638
SULF2	0.342539	0.161618	0.72599	0.0382162
C11orf68	0.330618	0.157265	0.695058	0.0342434
PAPOLG	0.325853	0.179414	0.591816	0.0132991
PRDX3	0.373471	0.187759	0.742868	0.0378482
RSPO4	7.49138	2.47784	22.6491	0.0168595
ARL8B	0.413651	0.217092	0.788175	0.0446484
CD74	0.431553	0.252361	0.737982	0.03185
VCL	0.531863	0.336522	0.840594	0.0431697
MFAP3L	0.409119	0.246169	0.679931	0.0201898
TMEM132B	2.67449	1.42259	5.02806	0.0319884
YWHAG	0.327556	0.155327	0.690757	0.0339296
UGT2A1	0.37215	0.196562	0.704587	0.0326592
GNPDA1	9.64634	1.85219	50.2387	0.0440277
PTK2B	0.453502	0.265702	0.77404	0.034683
RRM2B	0.369633	0.185614	0.736091	0.0366268
BDP1	0.451044	0.259642	0.783544	0.0369048
FAM175B	0.488775	0.303103	0.788183	0.0339296
VTI1B	0.33761	0.172257	0.661689	0.0298975
RQCD1	0.370847	0.192047	0.716114	0.0333896
SERPINA11	2.26126	1.27167	4.02094	0.0389171
PLXNA1	2.87848	1.55254	5.33682	0.0229421
MTPAP	0.418622	0.23519	0.745118	0.0333896
ARHGEF10	0.454868	0.265533	0.779205	0.0350892
KIAA1024	0.447794	0.256399	0.78206	0.0369048
SNTB1	0.246353	0.107676	0.563635	0.0237249
SYTL4	0.280233	0.117705	0.667182	0.0350892
C5orf46	0.37001	0.188155	0.727632	0.0350892
ZFYVE27	0.476715	0.315508	0.720289	0.0175974
JPH4	0.573401	0.384735	0.854584	0.0412343
UMODL1	0.497932	0.319327	0.776432	0.031816
ATP5O	0.469022	0.268963	0.81789	0.0451061
PLXNB2	2.20975	1.25421	3.89327	0.0403281
MANF	0.348426	0.172365	0.704321	0.0339296
TACO1	0.335528	0.162639	0.692202	0.0333896
SIAE	0.358975	0.199259	0.646712	0.0209047
TREM1	5.21082	2.29905	11.8104	0.00786072
RMDN3	0.391089	0.206563	0.740457	0.0350892
WFDC1	2.96255	1.45574	6.02903	0.0329739
TAC1	0.508882	0.345784	0.748912	0.0207502
FKBP2	0.371951	0.202053	0.684709	0.0295428
PDGFD	0.415081	0.222929	0.77286	0.0391545
WFDC13	0.433907	0.238243	0.790264	0.0413254
PLA2G12B	0.352947	0.198941	0.626174	0.0171305
C4BPA	0.259522	0.131247	0.513167	0.00831414
SLC30A5	0.335549	0.170935	0.65869	0.0295428
PIANP	7.42384	2.87433	19.1744	0.00620504
IGSF3	2.57886	1.33156	4.99456	0.0378482
FAF2	0.309141	0.142535	0.670487	0.0332144
EZR	0.275398	0.134379	0.564405	0.0175974
ENAH	0.319961	0.145535	0.703436	0.0364443
SYNE2	0.272309	0.139285	0.532375	0.0101988
CEL	0.395384	0.223443	0.699635	0.0294053
ISOC1	0.279586	0.133681	0.584736	0.022331
FHIT	0.375202	0.191211	0.736237	0.0357024
G3BP2	0.34556	0.164956	0.723904	0.0373148
ALDH1A3	0.359358	0.190343	0.678449	0.0300292
DCK	0.189998	0.0961003	0.375641	0.000754837
SMAD1	0.295287	0.15257	0.571507	0.0149013
TIRAP	0.41261	0.223315	0.762361	0.0369048
CTNNB1	0.425534	0.237348	0.762925	0.0350892
ACTN1	0.256587	0.110177	0.597554	0.0300292
ARHGDIB	0.32639	0.157559	0.67613	0.0328887
RHOA	0.313883	0.147362	0.668572	0.0329739
TTC1	0.306076	0.132329	0.707951	0.039334
FBP2	0.480122	0.298955	0.771076	0.0326592
CRKL	0.353342	0.177762	0.702344	0.0332685
RBBP6	0.267555	0.135903	0.526739	0.00988999
OAZ1	0.456458	0.262079	0.795006	0.0391545
MTAP	0.369337	0.194324	0.701973	0.0326592
RRBP1	0.44862	0.251478	0.800308	0.0426812
TFAM	0.284413	0.124644	0.648977	0.0329739
UBXN4	0.407487	0.250443	0.663008	0.0149013
DLL3	0.434764	0.237136	0.797092	0.0440277
DUT	0.389439	0.207454	0.731069	0.0339296

## Sheet: iHFrEF vs Stage A Healthy men
Table S4.	All DEPs found between iHFrEF vs. Stage A/Healthy in men, with corresponding odds ratios (ORs), 95% confidence intervals (CI) and adjusted p-values.
	iHFrEF vs. Stage A/Healthy
Protein symbol	OR	95% CI lower	95% CI upper	Adjusted p-value
RAF1	0.470096	0.334369	0.660919	0.000111299
KCNAB2	0.403208	0.276142	0.588742	3.11865e-05
SIGLEC12	1.66731	1.1395	2.43959	0.0236332
SGK3	0.432269	0.265109	0.704829	0.00291297
BRD4	0.49505	0.310088	0.790339	0.0102108
CUL3	0.594946	0.422738	0.837304	0.00926007
BIRC2	0.634672	0.447817	0.899493	0.0289251
CBFB	0.649106	0.462078	0.911834	0.0339058
ILK	0.416348	0.270238	0.641455	0.000394277
FOXM1	0.562282	0.403606	0.78334	0.00256701
RBBP9	0.547367	0.392988	0.762389	0.00151312
PLCG2	0.517546	0.371743	0.720536	0.000501363
ACBD6	0.452377	0.315172	0.649311	0.000129765
AP4M1	0.491205	0.352887	0.683739	0.000172947
EIF2B1	0.497601	0.351504	0.70442	0.000449843
APRT	0.421914	0.288267	0.617521	7.86654e-05
ASMTL	0.488161	0.348119	0.684538	0.000210318
STAT3	0.516481	0.356154	0.748983	0.0019828
JUN	0.438157	0.284193	0.675531	0.00086728
SMAD3	0.394763	0.26629	0.585219	4.02006e-05
SMAD2	0.497455	0.347025	0.713094	0.000704623
STAT1	0.537452	0.382463	0.755248	0.00145909
STAT6	0.541442	0.38412	0.763198	0.00186444
ZNRF3	0.608827	0.440813	0.840879	0.00847193
STX12	0.521431	0.3735	0.727951	0.000647015
NPDC1	2.57005	1.65758	3.98481	0.000170984
KIR2DS2	1.46164	1.07491	1.98752	0.0400354
CLMP	3.42338	2.03856	5.74892	3.7028e-05
APOM	0.386088	0.267888	0.556441	6.78048e-06
PABPC3	0.600771	0.434219	0.831208	0.00699125
DNAJC16	0.448066	0.308561	0.650642	0.000170984
ANTXR1	0.567422	0.400235	0.804448	0.00508719
TMEM106A	0.474737	0.330696	0.681519	0.000316679
PGRMC2	0.474946	0.313888	0.718644	0.00173882
MXRA8	0.622196	0.446901	0.86625	0.014752
DHX9	0.572914	0.373991	0.877643	0.0285955
NRAS	5.5576	3.41992	9.03149	8.83082e-10
CD99L2	0.473593	0.290144	0.773033	0.00897855
KLRC4	0.631982	0.445911	0.895699	0.0271707
TOR1AIP2	0.576979	0.414468	0.803211	0.00403912
SLITRK3	0.645662	0.468675	0.889485	0.0209785
CST8	3.54868	2.26209	5.56704	1.18729e-06
PUF60	2.01789	1.37333	2.96495	0.00146535
HTN3	1.65467	1.17036	2.3394	0.0133119
TOR1AIP1	0.604637	0.43948	0.831861	0.00668214
PRR16	0.582958	0.380155	0.893953	0.0353406
APLP2	0.605741	0.441272	0.831509	0.0064672
KIAA1324	0.575248	0.39502	0.837705	0.0121672
ASCC1	0.535608	0.38296	0.7491	0.00115748
GNPTG	2.18185	1.46199	3.25614	0.00065978
STX4	0.498635	0.349192	0.712036	0.000639995
SFTPB	1.52369	1.06908	2.17162	0.0493448
COL28A1	10.7598	5.36668	21.5725	3.11967e-09
SUDS3	0.595657	0.398582	0.890173	0.0310354
HS3ST5	0.455249	0.314654	0.658665	0.000195802
SERPINB1	0.532951	0.37812	0.751181	0.0013883
PROK2	1.55923	1.1283	2.15476	0.0201604
KERA	3.12612	2.03859	4.79382	4.08934e-06
HHIP	0.479577	0.328373	0.700405	0.000699706
HNRNPDL	0.45967	0.319389	0.661564	0.000191671
SMEK1	2.49363	1.6974	3.66337	3.66726e-05
DSC1	0.463442	0.27213	0.789249	0.0140009
MRAP2	0.669037	0.481598	0.929429	0.0423534
STX8	0.513871	0.366994	0.719532	0.00054676
SRL	4.61315	2.78358	7.64526	1.50031e-07
PLD3	0.457865	0.323893	0.647252	8.3683e-05
BET1L	0.660131	0.465145	0.936853	0.0498584
SPINK7	2.07689	1.43129	3.01369	0.000603188
LRRK2	0.634909	0.442283	0.911428	0.0362966
IGHA1	1.91793	1.36377	2.69728	0.000846071
N6AMT1	0.453401	0.320788	0.640834	6.88219e-05
REG4	3.60405	2.38487	5.44647	7.39958e-08
HSPB1	0.364192	0.243091	0.545623	1.59112e-05
CHI3L1	1.6888	1.20669	2.36352	0.00744161
SVEP1	2.56186	1.62255	4.04494	0.000318305
TMEM119	0.41824	0.276241	0.633231	0.00023792
C11orf87	0.452505	0.315646	0.648705	0.000122799
SPG21	0.358115	0.241411	0.531237	6.78048e-06
CACNB4	0.484866	0.339147	0.693196	0.000399197
MTRF1L	0.558789	0.400087	0.780444	0.00248348
TREML1	0.439289	0.305649	0.631362	7.758e-05
NFE2L1	0.527151	0.366871	0.757455	0.00212885
RNF122	0.49071	0.343964	0.700062	0.000463041
SPG20	0.419035	0.287669	0.610389	5.65815e-05
FLNA	0.535375	0.381992	0.750347	0.00124126
TINAGL1	1.64077	1.16207	2.31666	0.0146344
PUS1	0.658048	0.467858	0.925552	0.0416455
CXADR	0.230204	0.152687	0.347075	5.831e-10
NAGPA	0.575881	0.421705	0.786423	0.002065
TBCE	0.545012	0.382663	0.776239	0.00290836
DNAJB9	2.01832	1.42189	2.86493	0.000458692
CTBP1	0.62621	0.443186	0.88482	0.0222974
TPMT	0.527231	0.379814	0.731865	0.000646946
UBE3A	0.467178	0.326296	0.668888	0.000210655
TBL2	0.430467	0.292765	0.632936	0.000137076
ERN1	0.49815	0.3525	0.703983	0.000427644
PCOLCE	3.61072	2.36249	5.51846	1.50031e-07
ADGRF1	0.399049	0.26306	0.605339	0.000119962
LRCH4	0.679275	0.494362	0.933354	0.043527
QDPR	0.563853	0.402547	0.789795	0.00318909
MADCAM1	0.51175	0.365744	0.716042	0.000489559
SUN5	0.411846	0.243602	0.696288	0.00341337
TRABD	0.424892	0.289344	0.62394	0.000101932
CASQ1	0.360599	0.247887	0.524562	2.69602e-06
CHCHD10	2.5887	1.43741	4.66212	0.00531223
LRP1B	0.620564	0.450362	0.855089	0.0110984
ATF6	0.399034	0.280642	0.56737	6.47124e-06
NT5C2	0.387693	0.271687	0.553232	4.09051e-06
WWP1	0.512394	0.359347	0.730626	0.00099385
CREB3L4	1.65533	1.14532	2.39244	0.0206623
MRE11A	0.386383	0.256493	0.582052	5.41723e-05
CHFR	0.324098	0.213044	0.493043	3.53938e-06
CSNK2B	0.483308	0.311704	0.749387	0.00414967
ARHGAP25	0.483166	0.338954	0.688734	0.000336628
PLXDC2	0.434569	0.304993	0.619195	4.23171e-05
P4HA2	0.211732	0.128398	0.349152	7.39958e-08
STUB1	0.492511	0.350218	0.692616	0.000283381
NHEJ1	0.479699	0.338695	0.679406	0.000225466
PLCB1	0.444172	0.3078	0.640963	0.00011326
EIF5A2	0.405725	0.278282	0.591532	3.2594e-05
DGCR14	0.555433	0.384831	0.801665	0.00576683
GRB10	0.534991	0.371553	0.770321	0.00290903
RRM1	2.81762	1.94651	4.07856	1.31466e-06
TYMP	0.389517	0.270093	0.561743	8.81886e-06
AK2	0.414325	0.272263	0.630513	0.000243625
ADH5	0.310643	0.200229	0.481943	4.1707e-06
INPP5E	0.491016	0.345712	0.697393	0.000394277
BLVRA	0.588804	0.420173	0.825113	0.00698413
ATF6B	0.527626	0.372378	0.747598	0.00137922
WFDC2	8.55084	4.5782	15.9707	2.50024e-09
EHD4	0.43496	0.304511	0.621293	4.85776e-05
DLX3	0.482887	0.312757	0.745562	0.00371179
RUFY1	0.587484	0.396915	0.869551	0.0220038
PDLIM1	0.449563	0.304062	0.66469	0.00035151
HNRNPC	2.18692	1.20113	3.98176	0.0286059
DTX1	0.499787	0.340582	0.733413	0.00161574
DNAJB2	0.621301	0.447716	0.862186	0.0134146
SOCS3	0.631767	0.441411	0.904212	0.0323961
PYGL	0.492798	0.349569	0.694713	0.000316679
EIF3G	0.557211	0.393127	0.789781	0.00369955
PCBP1	0.407009	0.268886	0.616084	0.000152711
ELL	0.512096	0.344386	0.761477	0.00347152
RBFOX2	2.18374	1.15733	4.12043	0.0409565
VPS4A	0.514237	0.36409	0.726304	0.000762087
UBL4A	0.492549	0.345237	0.702721	0.000494449
DYNLL2	0.455106	0.316655	0.654092	0.000150936
CD59	4.45773	2.67923	7.41682	3.77964e-07
FABP1	3.49271	2.25207	5.41679	8.65208e-07
HMBS	4.09766	2.68319	6.25778	6.57089e-09
MYSM1	0.406313	0.257157	0.641982	0.000580356
MLYCD	0.466116	0.318093	0.683021	0.000479396
FOXO3	0.655973	0.471906	0.911835	0.0324819
PHF3	0.627079	0.447633	0.87846	0.019092
ARFGAP1	0.428571	0.302961	0.606261	2.30351e-05
DNM2	0.445613	0.305537	0.649906	0.000182161
DNAJA2	0.528811	0.360564	0.775566	0.00401135
ELAVL1	0.58763	0.421166	0.819888	0.00597736
DNAJB6	0.537201	0.38282	0.75384	0.00138528
MAP1LC3B	0.420956	0.288535	0.61415	6.6967e-05
ERH	0.447015	0.313633	0.63712	7.55665e-05
DAPP1	0.311563	0.193658	0.501254	2.15061e-05
ITGAL	0.548691	0.379641	0.793018	0.00491324
UBE2V1	0.612216	0.438833	0.854104	0.0120164
AHSA1	0.378439	0.257351	0.556501	1.35519e-05
RGS10	0.340718	0.217424	0.533926	3.17372e-05
TAGLN2	0.491801	0.341213	0.708847	0.000694319
DTX3L	0.558318	0.405767	0.768222	0.00144885
CHST9	1.77396	1.23266	2.55294	0.00678389
SMAP1	0.488549	0.340504	0.700962	0.000523513
EVL	0.50265	0.345571	0.731129	0.00136983
CLINT1	0.380467	0.256236	0.56493	2.271e-05
AGFG1	0.399715	0.269319	0.593244	5.35512e-05
GGA3	0.487677	0.338549	0.702494	0.000585371
CRABP2	3.00066	2.00355	4.494	2.7065e-06
PTP4A2	0.389597	0.263423	0.576205	2.95783e-05
JAK2	0.585164	0.410455	0.83424	0.00973664
PPARGC1A	0.451612	0.238438	0.855371	0.0383519
DLX4	0.493896	0.348828	0.699292	0.000392573
CBL	0.429874	0.291141	0.634715	0.000154484
TPK1	0.478263	0.333343	0.686188	0.0003546
BPGM	6.94936	4.18558	11.5381	3.1368e-11
SMAD4	0.610545	0.44929	0.829677	0.00557528
RPS6KA1	0.426107	0.297949	0.609392	3.46433e-05
SHMT1	0.577447	0.414821	0.803829	0.00409165
EGFLAM	1.76534	1.24865	2.49583	0.00458004
AARS	0.353274	0.232067	0.537788	1.85786e-05
ACAP2	0.47262	0.337917	0.661019	9.73052e-05
ANAPC10	0.659014	0.474786	0.914727	0.033878
CCM2	0.373651	0.256124	0.545107	6.68123e-06
SARS2	0.473156	0.332961	0.672379	0.000196591
ETS2	0.428809	0.283757	0.648009	0.000338229
MRRF	0.36374	0.237211	0.557759	3.88959e-05
SRI	0.649092	0.464986	0.906092	0.0300792
SNAP29	0.452783	0.315513	0.649775	0.000130632
IGBP1	0.58292	0.415375	0.818046	0.00610629
TMEM57	0.582033	0.408354	0.829581	0.00890309
KAT2B	0.552172	0.363346	0.839127	0.0158889
APOF	2.52146	1.73264	3.6694	1.99675e-05
TRA2B	3.69974	2.3875	5.73323	2.2683e-07
CDKN2D	0.345448	0.229516	0.519938	7.02894e-06
TAPBP	0.637517	0.463256	0.877328	0.016668
CBR1	3.51165	2.24946	5.48207	1.11787e-06
CAPN3	0.417696	0.28343	0.615567	8.67747e-05
PDLIM4	0.387976	0.231166	0.651156	0.00142807
ARL1	0.600946	0.440646	0.819561	0.00458004
CCDC50	0.503304	0.355824	0.711909	0.000539352
STAMBPL1	0.420762	0.293546	0.603112	3.03541e-05
RAB22A	0.643016	0.468712	0.882138	0.0179555
MAX	0.323841	0.213285	0.491703	3.19005e-06
EDF1	0.639716	0.462303	0.885213	0.0199447
TPRKB	0.512648	0.368226	0.713712	0.00041387
ARF6	0.576037	0.403864	0.821609	0.0076953
MOB1A	0.383261	0.266312	0.551566	5.37342e-06
PAIP1	0.533313	0.323054	0.880419	0.0366289
CACYBP	0.489831	0.339145	0.70747	0.000694319
ARL11	0.421424	0.296265	0.599458	2.15061e-05
IST1	0.418841	0.287162	0.610901	5.95793e-05
MPG	0.560295	0.383192	0.819253	0.00901018
PPIH	0.404862	0.277047	0.591643	3.47401e-05
PMVK	0.345443	0.232448	0.513368	3.61267e-06
NTMT1	0.42413	0.237985	0.755872	0.0113615
PLEKHA1	0.51896	0.354385	0.759962	0.00284916
HNRNPA1	0.608555	0.442847	0.836268	0.00727497
MAPRE1	0.376652	0.251473	0.564142	2.77956e-05
STAU1	0.619389	0.44783	0.856669	0.011809
GLRX2	0.450472	0.305343	0.66458	0.000338229
OTUB2	0.45132	0.30514	0.667528	0.000383042
GABARAPL2	0.446639	0.313148	0.637035	7.64225e-05
NUDT16L1	0.550328	0.387988	0.780594	0.00303299
TAX1BP3	0.461771	0.326766	0.652556	9.73052e-05
SH3GL2	0.485488	0.327597	0.719478	0.00136073
LMOD1	1.9163	1.14614	3.20398	0.034842
VPS24	0.51761	0.367036	0.729955	0.000816297
PBRM1	0.511289	0.322276	0.811157	0.0133675
RAD23B	0.457884	0.318208	0.65887	0.00017607
THRA	0.411529	0.265469	0.637951	0.00039919
FKBP6	0.584408	0.42065	0.811918	0.00479567
CKS1B	0.544854	0.387588	0.765931	0.00191606
CALCOCO2	2.65013	1.51707	4.62944	0.0024174
PURA	0.652304	0.47301	0.899559	0.0253747
RHOG	0.443095	0.313836	0.625592	4.04526e-05
HPGDS	0.541454	0.389882	0.751951	0.00110928
RAD51L3	0.54373	0.383625	0.770656	0.00241941
UBASH3B	0.329568	0.202626	0.536038	7.02795e-05
NT5C	0.527409	0.374525	0.742703	0.00110289
PKN1	0.36117	0.250583	0.52056	1.48169e-06
TNFAIP8	0.361766	0.249931	0.523644	2.10315e-06
NIP7	0.488058	0.341157	0.698214	0.000463936
ARL3	0.4433	0.308721	0.636546	8.82739e-05
TRIM3	0.476315	0.337306	0.67261	0.000173161
MTHFD1	0.669672	0.481385	0.931605	0.0440396
ARAF	0.651492	0.458787	0.92514	0.0424732
OPHN1	0.511004	0.36468	0.716039	0.000502333
PDRG1	0.483003	0.336846	0.692578	0.00041387
TMOD1	8.61093	4.65937	15.9138	1.21856e-09
ATG5	0.569633	0.413156	0.785374	0.00234191
PABPC4	0.436121	0.302328	0.629123	7.87813e-05
PSMB1	4.2217	2.63703	6.75863	1.14745e-07
NRBP1	0.470911	0.33668	0.65866	9.11087e-05
ARFIP2	0.490068	0.349304	0.687557	0.000231214
NAT1	0.669256	0.482189	0.928898	0.0419249
TRDMT1	0.627603	0.452469	0.870525	0.0155203
CRAT	0.425957	0.29036	0.624878	0.000102197
ARRB1	0.352706	0.234366	0.530801	1.07492e-05
RPE	0.501306	0.347289	0.723628	0.00101409
AHCYL1	0.282434	0.180055	0.443024	1.22667e-06
CSNK1G2	0.362195	0.249266	0.526286	2.74645e-06
KLC1	0.512816	0.359678	0.731153	0.00100542
PANK3	0.432366	0.307566	0.607805	2.02882e-05
OLA1	0.55838	0.397544	0.784287	0.00291589
GABARAPL1	1.99367	1.39568	2.84788	0.00072123
TST	1.83687	1.33645	2.52468	0.000836391
RAD1	0.494636	0.327893	0.746173	0.00296879
DARS	0.406482	0.265221	0.622982	0.000228004
PACSIN1	0.456866	0.31896	0.654396	0.000142186
FLII	0.393938	0.272263	0.569991	1.33679e-05
HOMER2	0.618859	0.448468	0.853988	0.0109832
DECR1	0.406221	0.272428	0.605721	8.46579e-05
SHMT2	0.500699	0.337822	0.742104	0.00225158
DIMT1	0.634593	0.443016	0.909015	0.034842
PRMT3	0.504549	0.322793	0.788649	0.00870269
PIP4K2A	0.488619	0.334386	0.71399	0.000971307
KPNA4	0.387964	0.269713	0.55806	6.78048e-06
ACLY	0.595897	0.427494	0.830637	0.00744717
NEK7	0.378428	0.245409	0.583545	9.14278e-05
SH2D3C	0.542536	0.381248	0.772057	0.00261275
DPYSL3	0.447606	0.319719	0.626648	3.35119e-05
AP1G2	0.464938	0.32311	0.669022	0.000233499
PIN4	0.405611	0.276799	0.594369	4.00417e-05
UBQLN4	0.511499	0.36193	0.722878	0.000708279
CIRBP	0.481345	0.335083	0.69145	0.000415178
PTGFRN	0.532766	0.369125	0.768951	0.00290836
NDC80	0.550032	0.393402	0.769024	0.00190867
PLEKHA7	0.676687	0.490372	0.933791	0.0443835
MPP7	0.491695	0.323426	0.74751	0.00329905
FEV	0.386857	0.259539	0.576631	3.5741e-05
CYTH4	0.470156	0.334173	0.661475	0.00011465
RBM3	0.622865	0.448418	0.865177	0.0142712
BRDT	0.544456	0.361618	0.819739	0.0112718
ILF3	2.99744	1.75033	5.13314	0.000360506
SF1	0.528528	0.353773	0.789607	0.00625547
PRDM4	0.375893	0.260033	0.543377	4.40807e-06
TARBP2	0.518523	0.35572	0.755835	0.00247205
GPCPD1	0.583383	0.419116	0.812031	0.00491324
NLRP4	0.659737	0.467062	0.931896	0.0460088
NUDT3	0.424685	0.297268	0.606717	3.09753e-05
GMEB2	0.614671	0.438403	0.861812	0.014308
ARHGAP30	0.677366	0.49759	0.922094	0.0352149
GRAP	0.388838	0.265679	0.569087	1.79478e-05
TESC	0.589	0.428058	0.810454	0.00413335
SNX17	0.421142	0.290116	0.611343	5.41723e-05
TMOD2	0.427752	0.300099	0.609704	3.17998e-05
CASS4	0.580231	0.419465	0.802614	0.00367385
ECI2	0.484422	0.341828	0.6865	0.000280015
TMOD3	0.346705	0.228396	0.526297	1.17878e-05
DDX6	0.473123	0.321209	0.696883	0.000730489
TWF1	0.565705	0.399868	0.800319	0.00456465
RDH16	0.610548	0.410609	0.907846	0.0384888
PPARA	0.632477	0.445472	0.897986	0.0284578
KIAA1279	0.407436	0.273584	0.606777	8.48302e-05
GCK	0.601211	0.423611	0.85327	0.0133767
KRT20	2.41317	1.58821	3.66663	0.000231851
SRSF7	3.92185	2.3903	6.43473	1.92864e-06
EWSR1	2.74001	1.71914	4.3671	0.000158604
NPLOC4	0.389892	0.261022	0.582386	4.42058e-05
PARK2	0.48403	0.316462	0.740326	0.00304868
TSG101	0.45827	0.313804	0.669243	0.000316679
SLC6A14	0.424264	0.259975	0.692375	0.00236442
EDC4	0.56984	0.412335	0.787509	0.00254642
PRKG1	0.313106	0.215396	0.45514	7.39958e-08
CETN2	0.48807	0.34513	0.690212	0.000298137
UNC45A	0.410943	0.277511	0.608533	7.86654e-05
VARS	0.672335	0.48477	0.932472	0.044191
GLP1R	0.390606	0.237828	0.641526	0.00093398
BTC	0.414934	0.249577	0.689847	0.00266493
SECTM1	1.58571	1.10608	2.27333	0.0325227
REG1A	2.63074	1.73516	3.98858	5.27735e-05
FIGF	4.11184	2.60601	6.48777	7.60507e-08
FAM3D	2.34105	1.64678	3.32803	2.76983e-05
CSH1	0.461401	0.330589	0.643974	5.42039e-05
NEGR1	0.619067	0.449181	0.853205	0.0106897
SMOC1	1.70823	1.11487	2.61739	0.0365455
SERPINA10	0.13908	0.0841205	0.229946	1.02829e-11
FLRT2	1.60833	1.13216	2.28476	0.0223317
DSC2	3.93862	2.38495	6.50441	2.45397e-06
LTBP4	2.33055	1.58929	3.41753	0.000114769
SHANK3	0.629749	0.447545	0.886131	0.0222974
CYB561D1	1.73839	1.09536	2.75891	0.0474868
FH	1.48683	1.0771	2.05243	0.0409292
RNF34	0.515102	0.333464	0.795678	0.00897222
PCSK1	2.29811	1.5505	3.40619	0.000218905
ATP1B1	0.64487	0.465115	0.894097	0.0236738
DERL1	0.510463	0.364602	0.714675	0.000477984
TMEM132D	2.49832	1.70586	3.65894	3.11865e-05
MAN1C1	1.75382	1.24718	2.46628	0.00440689
SLC14A1	0.606651	0.422335	0.871406	0.0194718
PARVA	1.83566	1.19632	2.81667	0.0159091
DIXDC1	0.521748	0.344599	0.789965	0.00703405
SF3B4	0.61206	0.428123	0.875023	0.0201291
USP8	0.468862	0.324813	0.676795	0.000310832
TOR4A	0.54064	0.386207	0.756824	0.00142883
PXDN	10.7712	5.5064	21.0698	8.46235e-10
HDHD2	0.478102	0.336115	0.680068	0.000251831
ITPKA	0.472061	0.334596	0.666003	0.000141652
GSTK1	0.430596	0.292357	0.634201	0.000145977
LTB4R	0.414052	0.28659	0.598203	3.17372e-05
FAM171A2	0.483193	0.315502	0.740013	0.00307148
CNOT1	0.480559	0.340974	0.677285	0.000190867
TMEM87B	0.445797	0.310514	0.640019	9.73052e-05
ARFIP1	0.512219	0.356192	0.736594	0.00132037
CERS5	0.533314	0.348138	0.816985	0.012003
HMGCS1	1.98624	1.41077	2.79644	0.000455388
EIF3J	0.451603	0.313296	0.650966	0.000147877
F8	2.01469	1.4106	2.87749	0.000595194
ARL6IP5	0.288159	0.176974	0.469197	1.05483e-05
ATP2A3	0.525786	0.310829	0.889398	0.0422997
SATB1	0.464251	0.297015	0.725652	0.00287692
RAB35	1.92681	1.12395	3.30316	0.0435639
EMC4	0.606	0.423332	0.86749	0.0179819
KCNG4	0.641577	0.449025	0.916699	0.0384888
NAP1L2	0.513353	0.364036	0.723916	0.00070003
HMHA1	0.384094	0.247726	0.595532	0.000141068
HTR2A	0.656221	0.461166	0.933775	0.0481149
RBL2	1.571	1.14447	2.15649	0.0153888
SSU72	0.458564	0.323787	0.649441	9.33208e-05
HDLBP	0.587692	0.418283	0.825713	0.00724942
PSMD11	0.451111	0.316944	0.642074	8.46002e-05
ARPC3	0.666432	0.48343	0.91871	0.0350408
RND1	3.23451	1.33395	7.8429	0.025897
DVL2	0.470533	0.32041	0.690994	0.000606302
ABLIM3	0.505178	0.361802	0.705372	0.000349721
RACGAP1	1.99344	1.35658	2.92926	0.00180565
REXO2	0.663051	0.476144	0.923327	0.0389789
GGA1	0.481971	0.331258	0.701253	0.000669944
THTPA	1.75301	1.1015	2.78987	0.0453029
RFESD	3.94713	2.51362	6.19816	1.34666e-07
MAGEA10	0.58676	0.42873	0.803041	0.00321168
NCK2	0.381229	0.244864	0.593537	0.000143644
AP2A2	0.503062	0.348477	0.726219	0.00108519
PPP2R5A	0.391583	0.25972	0.590395	6.9923e-05
NADK	1.73237	1.16191	2.58291	0.0199271
GRB14	0.423493	0.290828	0.616674	6.88162e-05
RBBP5	0.586342	0.397163	0.865634	0.0204603
ZYX	0.442049	0.307913	0.63462	8.34658e-05
NAP1L1	0.37439	0.242701	0.577534	7.83718e-05
USO1	0.372282	0.254558	0.544449	7.02894e-06
HGS	0.335019	0.220692	0.508572	6.03431e-06
TOM1L1	0.242419	0.147317	0.398916	8.91938e-07
ROCK2	0.581338	0.41477	0.814799	0.00564317
PNKP	0.48224	0.341135	0.681709	0.000230556
INHBB	2.80454	1.82995	4.29818	2.81546e-05
NAB2	0.580879	0.375165	0.899391	0.0386813
CSF1R	1.69426	1.23423	2.32575	0.00399781
CAPSL	0.567117	0.360986	0.890951	0.0364332
SLC5A8	0.630358	0.456049	0.871292	0.0154058
WISP1	0.490718	0.336976	0.714603	0.000936803
SEC22A	0.427415	0.296192	0.616773	5.49016e-05
FCN2	0.589929	0.424169	0.820465	0.00584769
PAK4	0.445481	0.306532	0.647415	0.00015825
ERP29	0.376701	0.25438	0.557843	1.72022e-05
IL12B	1.5574	1.09476	2.21555	0.0362534
CROT	0.450099	0.315019	0.6431	9.5832e-05
APOBEC3G	0.404243	0.275872	0.592348	3.79447e-05
SPSB1	0.550447	0.370083	0.818715	0.0101714
SULT1A3	0.320601	0.208343	0.493347	5.13293e-06
COL4A3BP	0.482172	0.341716	0.68036	0.000213169
GNPNAT1	0.489149	0.338134	0.707607	0.000713178
DAPK1	0.490027	0.34612	0.693766	0.00033674
LAP3	0.48717	0.338335	0.701479	0.000566238
KIF3A	0.584551	0.41794	0.81758	0.00583781
TOLLIP	0.367067	0.238735	0.564383	5.0502e-05
TXNRD1	0.497891	0.353565	0.701129	0.000370167
KPNA6	0.469369	0.325442	0.676946	0.000307712
TTL	0.558256	0.397145	0.784726	0.00297045
PPFIA1	0.39134	0.268188	0.571045	1.76218e-05
ARHGEF1	0.417882	0.287897	0.606556	4.60828e-05
RGS18	0.390773	0.269661	0.56628	1.20922e-05
CRYZ	0.642086	0.471136	0.875063	0.0149825
LANCL1	0.510107	0.352257	0.738691	0.00151995
NMRAL1	0.484279	0.347565	0.67477	0.000137494
NSF	0.504047	0.358321	0.709038	0.00045084
PAPSS1	0.34419	0.235917	0.502155	1.09649e-06
S100A11	1.74089	1.24007	2.44398	0.0047871
DHX58	0.523911	0.338026	0.812016	0.0119159
TANK	0.339526	0.228974	0.503455	2.26255e-06
IL17F	0.532724	0.340794	0.832746	0.0166737
COPS2	0.504604	0.360203	0.706893	0.000392083
EEA1	0.520714	0.346959	0.781485	0.00562375
BDNF	0.367064	0.252016	0.534632	4.09051e-06
IL15RA	3.09155	1.99039	4.80192	9.73774e-06
TNFSF11	2.71144	1.19177	6.16888	0.0442424
CD5	0.521608	0.348415	0.780892	0.00543813
PKP2	0.475085	0.338178	0.667418	0.000134663
ITSN1	0.509065	0.350968	0.738379	0.00154225
IL18R1	1.78733	1.27945	2.4968	0.00255901
TLN2	0.405533	0.285578	0.575876	8.91009e-06
SEPHS1	0.47291	0.329197	0.679361	0.000304407
DEF6	0.635912	0.45837	0.882223	0.019244
CBR3	0.494519	0.341508	0.716086	0.00088888
HBEGF	0.568537	0.407995	0.792251	0.00316091
CARS	0.638427	0.456484	0.892887	0.0242783
CNTFR	0.54279	0.395686	0.744583	0.000728544
RAP1GDS1	0.511512	0.365186	0.71647	0.000503124
MTHFS	0.402131	0.269568	0.599883	7.22718e-05
S100A4	0.504772	0.362535	0.702815	0.000307712
C10orf54	0.605685	0.435831	0.841736	0.00905512
EFNA2	2.549	1.70139	3.8189	5.57035e-05
IFNB1	0.417096	0.272166	0.639202	0.000343709
IL1R2	0.617656	0.451817	0.844366	0.00827412
YWHAB	0.394843	0.268365	0.58093	3.00115e-05
SCP2D1	2.05492	1.41551	2.98317	0.000731467
PDCL2	0.679064	0.499687	0.922832	0.0353779
ANXA7	0.485914	0.336058	0.702595	0.000624861
HEXIM2	0.411552	0.287033	0.590089	2.0045e-05
RBP7	3.42801	2.19101	5.36338	2.05114e-06
MYL6B	1.93545	1.30287	2.87518	0.00389695
PTPN4	0.182052	0.115001	0.288198	1.27601e-10
SRXN1	0.628609	0.426092	0.927381	0.0481803
RAB6B	0.376909	0.248899	0.570755	4.3156e-05
RAB14	0.651621	0.457977	0.927143	0.0440396
RAB5C	0.33327	0.213215	0.520924	2.03762e-05
AGAP2	0.529215	0.379143	0.738687	0.000853628
VPS29	0.571452	0.405324	0.805669	0.00492775
UBE2E1	0.655602	0.470203	0.914104	0.0341421
RALA	0.414707	0.284123	0.605307	5.12911e-05
KIAA0040	0.409475	0.288057	0.582074	1.17639e-05
KRTAP24	1.76653	1.16292	2.68343	0.0214906
VOPP1	0.610941	0.428031	0.872013	0.0190793
SUMO3	0.409925	0.278019	0.604414	6.39582e-05
HRSP12	2.86016	1.90045	4.30451	9.06181e-06
DNAJC17	0.669406	0.48328	0.927214	0.0406063
RNF8	0.449628	0.313153	0.645581	0.000115021
SKIL	0.405145	0.283814	0.578345	1.17639e-05
EIF4B	0.556174	0.390329	0.792484	0.00417268
AKT2	0.55126	0.399525	0.760621	0.00124715
C8G	0.468502	0.331056	0.663012	0.000139762
ARHGAP5	0.453052	0.313559	0.654602	0.000171382
MESDC2	0.41997	0.286228	0.616204	8.00032e-05
CCDC134	0.582696	0.421237	0.806042	0.00399457
S100A5	0.447306	0.314483	0.636225	6.9923e-05
REG3A	3.13773	2.03243	4.84413	5.41433e-06
SCGN	1.62766	1.10428	2.39908	0.0364332
VWC2	3.8659	2.49248	5.99611	9.23606e-08
AGO1	0.416601	0.280921	0.617813	0.000105566
CLIC4	0.418912	0.286538	0.61244	6.6967e-05
TXNL4B	0.39009	0.262833	0.578961	3.46467e-05
CPLX2	2.38959	1.57357	3.62877	0.000268298
GAP43	0.350248	0.225287	0.54452	3.61847e-05
GBP1	2.0331	1.40318	2.94582	0.000827673
SELM	5.27071	3.05896	9.08164	1.19471e-07
APOC1	0.45722	0.324616	0.643993	6.95058e-05
BMPER	2.00012	1.32156	3.02709	0.00378989
CTSE	1.63782	1.11657	2.40241	0.0313038
DDR2	2.8649	1.66135	4.94038	0.000734205
KL	0.66771	0.486574	0.916275	0.0330945
FABP2	1.46568	1.0731	2.00189	0.0417369
NRP2	2.01725	1.4316	2.84249	0.000348807
UNC5B	2.56837	1.72316	3.82814	3.9537e-05
LDHA	0.426774	0.300176	0.606763	2.73795e-05
MAPK10	0.362152	0.243431	0.538773	1.01459e-05
LOXL3	0.379992	0.262973	0.549084	5.64472e-06
SRC	0.342378	0.223573	0.524314	1.41138e-05
PNP	0.56373	0.399162	0.796146	0.00408918
GM2A	6.79148	3.66537	12.5838	7.39958e-08
SERPINB4	2.60005	1.23336	5.48119	0.0323451
NT5E	1.63272	1.17345	2.27175	0.0113628
AMBP	1.84013	1.28506	2.63496	0.00321948
CD8A	2.36112	1.65827	3.36186	2.54002e-05
CNPY4	0.434848	0.305933	0.618087	3.85626e-05
CTHRC1	2.283	1.59815	3.26131	5.57035e-05
LRP11	1.63196	1.14134	2.33348	0.0205294
PIN1	0.52764	0.370622	0.751179	0.00160005
REG3G	1.53554	1.08508	2.17299	0.0400354
FGFBP1	2.10776	1.4215	3.12533	0.000941225
LEFTY2	3.03727	1.98958	4.63668	5.70731e-06
NPTXR	2.42768	1.62911	3.6177	0.000104881
PRSS8	2.48065	1.67113	3.68232	6.25122e-05
BCHE	0.508445	0.353311	0.731697	0.00118121
SAA1	1.57864	1.15242	2.1625	0.013542
GLIPR2	0.359129	0.245997	0.52429	3.02255e-06
PGAM2	0.364652	0.251906	0.527861	2.56388e-06
GSS	0.594759	0.424396	0.833511	0.0083472
DLD	0.538817	0.384294	0.755473	0.00141825
CSRP1	0.313812	0.196941	0.500039	1.71488e-05
EPHB4	1.7346	1.19232	2.52351	0.0122963
MSR1	3.42392	2.26333	5.17964	2.60096e-07
MDH2	0.367609	0.229903	0.587799	0.000194303
KLK14	1.84204	1.30974	2.59067	0.00181938
PPP3R1	0.574613	0.41747	0.790908	0.00259718
PHGDH	0.588939	0.431948	0.802987	0.00304665
ANTXR2	0.248217	0.163304	0.377283	6.58867e-09
CCNA2	0.63702	0.4369	0.928805	0.0477399
RNASE3	2.09667	1.4929	2.94464	0.000142261
FBLN5	3.30978	2.09301	5.23393	6.40532e-06
GPX1	4.11599	2.70212	6.26965	5.46178e-09
HTRA1	2.78251	1.93001	4.01157	1.35578e-06
HEXIM1	0.50126	0.349332	0.719261	0.000832599
MAPK9	0.584583	0.418093	0.817373	0.00579438
PKLR	1.69498	1.19154	2.41115	0.0105477
RPS6KB1	0.452793	0.314471	0.651958	0.000148214
AKT1	0.352519	0.230846	0.538322	2.01747e-05
RBP4	1.88767	1.31346	2.71289	0.00234582
SMOC2	2.43097	1.63847	3.60678	8.67094e-05
TAGLN	5.58645	3.22053	9.69045	6.18271e-08
TMEFF1	0.450222	0.310106	0.653647	0.000183881
BRAF	0.408029	0.280649	0.593222	3.19026e-05
DKK2	0.349918	0.241922	0.506125	8.91938e-07
PGR	0.625921	0.452841	0.865153	0.0137786
TXLNA	0.636554	0.45058	0.899286	0.0284382
GPT	1.57175	1.07951	2.28846	0.0461242
FLT4	1.63979	1.16567	2.30677	0.013657
NID2	0.610239	0.442609	0.841354	0.00842799
GIP	1.71894	1.23646	2.38969	0.00450673
TREM2	2.11386	1.50867	2.96183	0.000108112
UNC5D	1.66252	1.16666	2.36914	0.0146455
ACVRL1	2.97846	1.62941	5.44444	0.0016056
PACAP	2.43605	1.67609	3.54059	3.53136e-05
NRXN3	1.5472	1.07883	2.2189	0.0448384
MYOC	1.70727	1.20596	2.41696	0.00838648
A1BG	1.61545	1.16132	2.24715	0.0133767
NUDT2	0.441484	0.302369	0.644603	0.000161116
FADD	0.27739	0.18321	0.419984	8.21996e-08
GLRX3	0.606789	0.427412	0.861448	0.0154058
GPN1	0.560461	0.397467	0.790296	0.00351052
AKR1B1	0.657178	0.471095	0.916764	0.0354966
GSN	0.444069	0.310169	0.635774	8.0421e-05
LRP10	3.17266	2.0124	5.00187	1.19385e-05
RSPO1	1.7616	1.11582	2.78115	0.0391506
ENO3	1.83109	1.28601	2.60721	0.00297045
APOA1BP	0.442423	0.310146	0.631116	6.42686e-05
COL6A2	2.51397	1.49845	4.21772	0.00193356
CASK	2.21092	1.29846	3.76458	0.0109533
RAC3	0.346155	0.233472	0.513224	3.34114e-06
REG1B	2.45506	1.6667	3.61634	5.45391e-05
DEFA5	1.70264	1.20242	2.41096	0.00876794
NME4	0.515226	0.364066	0.729147	0.000846439
FHL1	0.501491	0.307988	0.816568	0.0161652
CDCP1	1.97123	1.39971	2.77611	0.000530768
DOK1	0.594062	0.429315	0.82203	0.00573522
MAPRE2	0.438201	0.304928	0.629722	7.36146e-05
RAB2A	0.462454	0.326484	0.655049	0.000111547
TAF15	0.545313	0.390896	0.76073	0.00149261
PCTK1	0.380537	0.261317	0.554147	9.06181e-06
MAGOHB	0.67419	0.506162	0.897998	0.0199447
PHPT1	4.08296	2.65955	6.2682	1.10131e-08
RAB4A	0.36767	0.24639	0.548648	1.59112e-05
RNASET2	1.74031	1.21184	2.49924	0.00872734
S100A8	1.78965	1.23615	2.59099	0.00685307
BLVRB	4.54116	2.93993	7.0145	1.65262e-09
HSPE1	0.528754	0.366822	0.762169	0.00247205
IRF3	0.443856	0.302929	0.650343	0.000201558
KIR2DL3	1.54713	1.10256	2.17094	0.0312522
DCLK1	2.67837	1.73531	4.13393	7.64225e-05
DDOST	0.604112	0.425612	0.857475	0.0143674
ANXA4	0.468681	0.325376	0.675101	0.000283819
PPBP	0.425142	0.300026	0.602433	2.13092e-05
CALCB	1.84826	1.21176	2.81912	0.0132661
MAP2K6	0.414459	0.281081	0.611129	7.75638e-05
BAG1	0.638689	0.461613	0.883691	0.0194134
CLPP	0.557411	0.397452	0.781747	0.00269865
RAB5A	0.492553	0.342888	0.707545	0.000632271
OGN	2.15578	1.40723	3.30252	0.00170308
AASDHPPT	0.428237	0.289435	0.633603	0.000156476
GUK1	0.554874	0.389773	0.789907	0.00391259
CNPY3	2.02807	1.39401	2.95055	0.000985777
KREMEN1	2.03569	1.45245	2.85312	0.000231851
ACADM	0.475582	0.330944	0.683433	0.000340524
STOML1	0.315261	0.20864	0.476368	1.35851e-06
ZADH2	0.390127	0.262089	0.580714	3.88839e-05
AIDA	0.554907	0.388596	0.792397	0.00426914
CHMP2B	0.47937	0.330493	0.69531	0.000548846
SYT4	0.424927	0.298982	0.603926	2.47993e-05
ABHD10	0.386017	0.2599	0.573332	3.00115e-05
AKR1C3	2.23568	1.44835	3.45102	0.00122119
UBE2K	0.489178	0.339808	0.704208	0.000604449
PFKM	0.604301	0.433157	0.843066	0.0096508
RBM17	0.447258	0.312449	0.640231	9.16467e-05
HMOX1	0.67548	0.498419	0.91544	0.0308915
ACOT8	0.529568	0.375412	0.747026	0.00126417
ACADSB	0.58617	0.418579	0.820861	0.0063333
UCHL5	0.603361	0.411642	0.884372	0.0264186
CETN3	0.515258	0.351702	0.754874	0.00256701
UFD1L	0.442156	0.301744	0.647907	0.000190637
AK4	0.620521	0.438669	0.877761	0.0199124
HARS	0.372325	0.2417	0.573544	6.88162e-05
EGFL6	0.581206	0.42174	0.800968	0.00335681
ACSF2	0.44256	0.310334	0.631123	6.39582e-05
DHRS9	0.463473	0.31774	0.676047	0.000370356
SUFU	0.453326	0.297941	0.68975	0.000992059
YEATS4	0.212234	0.112903	0.398957	2.10907e-05
SH3BGRL3	0.383216	0.259645	0.565599	2.0045e-05
NMI	0.481223	0.334988	0.691294	0.00041387
ANXA11	0.316945	0.198856	0.50516	1.99675e-05
RAB21	0.326746	0.20512	0.52049	3.07235e-05
HSPA13	1.79978	1.22621	2.64163	0.0087037
GIF	1.53332	1.13307	2.07495	0.0163925
CA5B	0.5305	0.332961	0.845236	0.0214906
ACOT13	0.456395	0.304431	0.684216	0.000711492
TRIP10	0.360395	0.229681	0.565502	7.86654e-05
COMMD9	0.440092	0.302392	0.640496	0.000136719
TBCB	0.414682	0.269633	0.63776	0.000351113
BTN3A3	2.01649	1.40559	2.89288	0.000685451
2006-09-01	0.455362	0.316348	0.655464	0.000161294
OVCA2	0.39187	0.264198	0.581237	3.64943e-05
UGT1A1	0.601397	0.396881	0.911302	0.0422394
PPP1R1A	2.05831	1.38948	3.04909	0.00136073
WWOX	0.360798	0.230838	0.563924	7.02582e-05
SAR1A	0.37272	0.248122	0.559886	2.65034e-05
CHMP2A	0.401266	0.274892	0.585737	2.84096e-05
UBE2S	0.628921	0.456934	0.865641	0.0134807
GABARAP	1.81653	1.30882	2.5212	0.00149576
IVD	0.321997	0.208762	0.496651	6.21706e-06
HADH	0.385409	0.249898	0.594402	0.000123533
RRAS	0.619257	0.438915	0.873699	0.0183285
RAB11A	0.327568	0.20409	0.525752	4.07561e-05
FIS1	0.463766	0.322758	0.666378	0.00021121
CRYBB1	0.602934	0.442159	0.822168	0.00486773
ARG2	0.61364	0.438782	0.858181	0.0132012
DCTD	0.382278	0.255937	0.570985	3.17372e-05
CAB39	0.390103	0.266694	0.570618	1.86318e-05
RHOC	0.486888	0.321651	0.73701	0.00256997
SNUPN	0.449159	0.309064	0.652759	0.000183258
PCNP	0.472525	0.329118	0.678418	0.000292257
NAPG	0.43154	0.288323	0.645896	0.000270346
PECR	0.557769	0.386408	0.805123	0.00618313
RAB32	0.340105	0.220171	0.52537	1.79478e-05
MMAB	0.49724	0.350013	0.706394	0.000502333
GGPS1	0.474961	0.334846	0.673707	0.000196418
ECHS1	0.539806	0.381661	0.76348	0.00197331
HPCAL1	0.564334	0.389774	0.81707	0.00804385
ALDH5A1	0.637973	0.450247	0.903969	0.0310346
LSM1	0.453694	0.303322	0.678612	0.000603429
PGLS	0.506247	0.360313	0.711286	0.000468394
PNPO	0.679002	0.506792	0.90973	0.0261625
SDCBP	3.82028	2.56093	5.69894	5.6376e-09
NIT2	0.408925	0.278691	0.600018	4.95826e-05
BPHL	0.620434	0.436468	0.881939	0.0219228
BPNT1	0.430715	0.293294	0.632523	0.000132242
NCALD	0.499289	0.334754	0.744695	0.00255844
SUGT1	0.418418	0.280577	0.623978	0.000142186
FAHD1	0.473248	0.329407	0.679898	0.00030885
MLF1	0.355366	0.23623	0.534587	1.20922e-05
NMT2	0.67509	0.48927	0.931484	0.0427672
EEF1D	0.423228	0.276938	0.646793	0.000394277
S100A16	5.45796	3.33918	8.92114	2.01275e-09
CLIC2	10.6087	5.88491	19.1242	5.60885e-12
PPCS	0.472531	0.326478	0.683923	0.000394277
DRG1	0.44748	0.30915	0.647706	0.000147622
NAA10	0.49202	0.347649	0.696346	0.000357857
IRAK4	0.455619	0.319418	0.649895	0.000113015
UBE2V2	0.528453	0.370651	0.753439	0.0017347
ASF1A	0.604307	0.436788	0.836073	0.00777451
PDCD6IP	0.403762	0.279781	0.582683	1.88778e-05
SARS	0.416643	0.292361	0.593757	1.89055e-05
RTN4IP1	0.466853	0.328151	0.664182	0.000160639
TSSC4	0.565961	0.397016	0.806799	0.00566763
LDLRAP1	0.394056	0.250905	0.618882	0.000311939
TARS	0.453943	0.303157	0.679728	0.000628211
CARD18	2.51362	1.60322	3.94098	0.000340524
MORF4L1	0.644507	0.462854	0.897453	0.0257135
TCEA1	2.1222	1.49032	3.02198	0.000197577
ADH6	0.373317	0.254464	0.547682	9.06181e-06
UBE2F	0.526897	0.375533	0.739271	0.000945377
THG1L	1.82644	1.30433	2.55754	0.00184337
CNRIP1	4.21083	2.75783	6.42935	3.64873e-09
SRA1	0.398811	0.277814	0.572508	1.14244e-05
COX5A	0.49055	0.338851	0.710161	0.000767428
NOP16	0.546642	0.354745	0.842346	0.0179524
PIP4K2B	0.531975	0.36538	0.774529	0.00362163
HSPC159	0.255288	0.153889	0.4235	3.25021e-06
CMPK1	0.512315	0.360669	0.727722	0.000868861
DTD2	0.518461	0.364691	0.737069	0.0011148
CCL15	2.22342	1.55676	3.17558	9.24949e-05
CDKN1A	0.571903	0.413777	0.790458	0.00272384
SOX2	0.572894	0.421553	0.778568	0.00153944
MRAS	0.420341	0.246644	0.716365	0.00501327
CAPNS1	0.555109	0.398445	0.773372	0.00200992
PURB	0.596655	0.42512	0.837403	0.00905512
NRGN	0.322168	0.207787	0.499514	8.23344e-06
PPA2	0.485242	0.346749	0.679049	0.000171289
STXBP6	0.598681	0.394935	0.907539	0.0403831
CS	0.413755	0.265743	0.644207	0.000493665
SH3GL3	0.475121	0.320695	0.703908	0.0009396
PDHX	0.530714	0.371869	0.757412	0.00193802
MTHFD2	0.643669	0.462523	0.895759	0.0249009
JMJD6	0.528665	0.377785	0.739805	0.000922568
SNX5	0.402226	0.274735	0.588879	3.35119e-05
PGM2	0.459215	0.274903	0.767101	0.0094261
GMDS	2.07878	1.25476	3.44397	0.0136371
LAMA2	1.46322	1.06867	2.00344	0.0446504
RDX	0.484841	0.339655	0.692089	0.000378791
MYL3	1.59384	1.14399	2.22057	0.0170711
COMT	0.283138	0.185408	0.432381	2.41892e-07
FKBP3	0.335696	0.214896	0.524401	2.23722e-05
PSMD10	0.348949	0.225181	0.540745	3.05143e-05
ST13	1.89989	1.33127	2.71137	0.00165994
AKAP7	0.563147	0.361914	0.876268	0.0296745
ALKBH3	0.422166	0.294938	0.604278	3.03541e-05
AMMECR1L	0.515507	0.363685	0.730708	0.000905963
AMPD2	0.441304	0.297647	0.654295	0.000283381
AP1S2	0.481881	0.344917	0.673232	0.000139795
ARF4	0.469161	0.320354	0.687088	0.000524645
ARF5	0.453567	0.277707	0.74079	0.00548123
ARL6	0.419677	0.290025	0.607287	4.3526e-05
TBPL1	0.442687	0.309747	0.632683	7.02795e-05
UBXN2B	0.496594	0.351373	0.701834	0.000403666
PTGES2	0.438917	0.30618	0.629199	6.88162e-05
DDX19A	0.452575	0.313055	0.654277	0.000171681
CBX1	0.547498	0.372628	0.804433	0.00714842
PPIC	3.71331	2.41045	5.72036	1.42241e-07
ITLN1	3.50248	2.31956	5.28865	1.34666e-07
SGTB	0.529124	0.334933	0.835905	0.018348
SERPINB13	1.74243	1.11663	2.71894	0.0377558
UBE2D2	0.613429	0.446394	0.842968	0.00844575
PRSS3	2.13391	1.49064	3.05477	0.00022155
AIF1L	1.94486	1.3354	2.83245	0.00208737
CEACAM8	1.6357	1.14914	2.32829	0.0181961
CNN2	0.426307	0.297725	0.610422	3.67705e-05
CLSTN2	1.46399	1.0677	2.00735	0.0453707
DSTN	0.342434	0.235061	0.498852	8.73178e-07
FABP12	0.477118	0.302776	0.751848	0.00498341
FGB	0.589671	0.424385	0.81933	0.00566585
GPR56	2.22599	1.49865	3.30632	0.000406296
HS6ST3	0.397125	0.263596	0.598296	8.54532e-05
HDAC2	0.606358	0.436715	0.841898	0.00902391
HDGFRP3	1.73962	1.12335	2.694	0.0347755
HRAS	0.478276	0.340057	0.672676	0.000158604
HSPA1B	3.04719	2.04415	4.54242	1.41329e-06
KIR3DL1	1.67446	1.21332	2.31087	0.00583781
EXOSC8	0.523467	0.366345	0.747975	0.00156167
PAFAH2	0.673926	0.492636	0.921932	0.0357973
PDE4A	0.346883	0.193574	0.621611	0.00154686
CD68	0.524495	0.380536	0.722914	0.000438846
PSMA5	0.499898	0.359867	0.694419	0.000226558
TGM2	6.85798	4.20306	11.1899	1.02829e-11
PTGR2	2.63596	1.4525	4.78368	0.0049986
RAC2	0.39872	0.256086	0.6208	0.000283754
SH3BGRL2	0.367181	0.24437	0.551713	2.03762e-05
UBQLN2	0.525053	0.368662	0.747788	0.00149029
MYL12B	0.459401	0.314845	0.670328	0.000319966
HSPB6	4.05195	2.49615	6.57744	5.97931e-07
MTHFSD	0.527569	0.379135	0.734115	0.000718346
SERPINB8	1.69977	1.17486	2.45921	0.0145775
TIAL1	0.580109	0.411623	0.81756	0.00630192
MRPL2	0.601086	0.43661	0.827521	0.00612093
POLR2K	0.381648	0.260378	0.559398	1.35859e-05
NT5C3L	0.618472	0.419981	0.910773	0.0388832
ALDH6A1	0.414272	0.283815	0.604695	5.04537e-05
TCF4	0.494996	0.351366	0.697339	0.000336628
TIMM8A	0.410624	0.281135	0.599755	4.35318e-05
PRPSAP2	0.588154	0.414955	0.833645	0.00915482
PPP1R2	0.509537	0.360028	0.721132	0.000694319
MPPED2	0.526003	0.314179	0.880642	0.0379503
SERPINE2	0.399729	0.281939	0.56673	5.70394e-06
LRRC59	0.516924	0.353579	0.75573	0.00255844
RPS19	0.640886	0.464739	0.883796	0.019092
FIBP	0.427506	0.296254	0.616908	5.49936e-05
POLE3	0.479584	0.26989	0.852204	0.0327923
ZFAND1	0.332241	0.213856	0.516162	1.5832e-05
FAM49B	0.575583	0.412883	0.802397	0.00403589
MOBKL1A	0.367675	0.246528	0.548354	1.56132e-05
STAMBP	0.487095	0.34527	0.687176	0.000259024
NAP1L4	0.408212	0.27728	0.600971	5.50638e-05
DTD1	0.32133	0.203604	0.507127	1.71449e-05
RPS5	0.666039	0.483285	0.917901	0.0345789
BTK	0.367221	0.230526	0.584972	0.000171303
NUDT1	0.596841	0.398402	0.894118	0.0330066
SPINK4	2.37996	1.57619	3.5936	0.000233753
RAB5B	0.514257	0.352891	0.749411	0.00213181
RAB1A	0.470151	0.324839	0.680465	0.000359169
EIF1AY	0.550455	0.382736	0.79167	0.00454304
BAG2	0.655	0.479645	0.894464	0.0218445
HOMER1	0.597795	0.433879	0.823639	0.00566763
PTP4A3	0.503738	0.34867	0.727769	0.00113873
RBP5	5.89056	3.44602	10.0692	8.40876e-09
KARS	0.46452	0.317452	0.679721	0.000429064
MYCBP	0.324565	0.204917	0.514075	2.23722e-05
SRGN	0.496679	0.360265	0.684746	0.000142586
GCDH	0.489141	0.341651	0.700303	0.000494449
EIF2S1	0.510533	0.352819	0.738748	0.00150835
ACADVL	0.418916	0.280383	0.625896	0.000154099
EIF4E	0.433531	0.292979	0.641512	0.000193769
G3BP1	0.512809	0.356219	0.738234	0.00139196
GNAI1	0.57367	0.408566	0.805494	0.00470274
GSR	0.602092	0.431555	0.84002	0.00905512
SNTA1	0.328375	0.208857	0.516287	2.03762e-05
IDH3G	0.44836	0.305588	0.657835	0.000254452
SNRPG	0.508081	0.361662	0.713778	0.000496976
TSTD1	0.275971	0.18303	0.416106	5.51881e-08
RAB1B	0.387917	0.263975	0.570051	2.03762e-05
UBE2D3	0.458396	0.305801	0.687137	0.000759154
RAB13	0.483688	0.336349	0.695569	0.000475295
DENR	0.511617	0.357727	0.731709	0.00107374
HPRT1	0.581807	0.417651	0.810484	0.00479357
VPS26A	0.426694	0.291463	0.624669	9.73052e-05
PPP1CC	0.277165	0.167423	0.458839	1.11497e-05
MYL7	0.542204	0.391742	0.750457	0.0010034
G6PD	0.41302	0.285058	0.598423	3.4632e-05
PET117	2.05402	1.31948	3.19745	0.0049986
EBAG9	0.518007	0.330232	0.812553	0.0128387
MOBKL3	0.551913	0.403666	0.754604	0.00090132
HNRNPK	0.600133	0.430071	0.837442	0.00867525
TXNDC12	0.422464	0.28841	0.618829	8.34956e-05
LZIC	0.51543	0.346816	0.766022	0.00378989
LRRTM1	0.582699	0.378756	0.896458	0.0366716
MATN3	1.76292	1.25332	2.47972	0.00405222
BCAT2	0.405742	0.277281	0.593716	3.82151e-05
DCI	0.496386	0.352412	0.699178	0.000351441
NNMT	3.13916	1.92467	5.12002	4.723e-05
RAB3D	0.421159	0.286322	0.619493	9.301e-05
SYF2	0.468297	0.318899	0.687684	0.000558299
GMPR2	0.490222	0.344449	0.697687	0.000412637
HDHD3	0.435081	0.3067	0.6172	3.56024e-05
PDCD6	0.666923	0.483351	0.920213	0.0359942
DTYMK	0.468242	0.323157	0.678463	0.000348807
PARK7	0.539272	0.381196	0.762898	0.00195098
FGF8	0.484027	0.32819	0.71386	0.00111283
DOK2	0.573799	0.396884	0.829575	0.009993
KPNA1	0.454654	0.304618	0.678589	0.000582795
SFTPD	2.15559	1.52103	3.0549	0.000121711
ASB9	4.11163	2.48955	6.79061	1.13034e-06
IHH	0.536536	0.385638	0.746481	0.000989763
TCN1	2.01914	1.40854	2.89443	0.000647796
NT5C3A	0.306961	0.208607	0.451685	1.17309e-07
EFHD1	0.347789	0.237128	0.510094	1.96375e-06
DLG2	0.492534	0.345487	0.702169	0.000481317
RPSA	0.200372	0.111757	0.359252	2.04115e-06
HLA	0.581468	0.422312	0.800603	0.00328651
PDYN	0.331888	0.226918	0.485418	5.428e-07
COL18A1	4.84199	3.01964	7.76413	6.32421e-09
PLAT	2.24445	1.56122	3.22667	0.000102166
TIMP2	1.59595	1.14812	2.21846	0.0158711
TGFB1	0.596239	0.418603	0.849256	0.0127894
APCS	0.353837	0.233634	0.535885	1.56132e-05
KIT	0.427659	0.291051	0.628385	0.000117345
TIMP3	0.596676	0.429666	0.828603	0.00686461
ANGPT4	0.625248	0.435433	0.897808	0.0297108
CCL21	2.1559	1.50641	3.08541	0.000180782
CFI	1.59628	1.13151	2.25195	0.0217206
IGFBP3	0.568611	0.391356	0.826152	0.00973469
MMP9	1.66115	1.19367	2.31171	0.00852074
MPO	1.57374	1.13689	2.17843	0.0181393
PRL	1.50768	1.06684	2.13067	0.0496914
ANGPT2	5.51698	3.30532	9.20848	6.57089e-09
CST3	10.0064	5.14795	19.45	1.78717e-09
EFNA4	4.1289	2.53117	6.73517	5.56587e-07
EFNA5	3.81841	2.3742	6.14114	1.11787e-06
HMOX2	0.570049	0.378761	0.857945	0.0199949
HSP90AA1	0.460826	0.323063	0.657337	0.000141482
IL2RG	0.618576	0.446739	0.85651	0.0118801
PAFAH1B2	0.63269	0.450846	0.88788	0.0226452
CDH3	0.448342	0.313843	0.640481	8.78667e-05
PRKCA	0.446776	0.296043	0.674255	0.000623929
GDI2	0.556371	0.39534	0.782992	0.00290836
PLAUR	3.68878	2.26447	6.00895	3.82151e-06
TNFRSF1A	3.46831	2.13422	5.63633	9.83865e-06
NTRK3	0.632141	0.448827	0.890325	0.0241063
TNFRSF17	1.75454	1.24876	2.46518	0.00426914
CAPN1	0.348228	0.233735	0.518804	4.8303e-06
EGFR	0.195463	0.120228	0.317777	5.51274e-09
HGF	3.62381	2.11772	6.20099	3.17372e-05
C3	19.3664	9.45513	39.6673	1.40221e-12
PLA2G2A	2.64063	1.70616	4.08693	0.000104945
PF4	0.455852	0.324769	0.639843	5.49936e-05
PROS1	0.151513	0.0888947	0.258242	8.46235e-10
AIMP1	0.39667	0.25966	0.605976	0.000140898
NCR2	0.495945	0.353257	0.696269	0.000304432
SHH	0.527449	0.383933	0.724611	0.000429064
FAM107A	0.356019	0.212335	0.596933	0.000477984
GDF11	0.382068	0.270218	0.540215	1.59584e-06
LTF	1.61696	1.15408	2.26549	0.0154462
MMP7	2.55502	1.74329	3.74473	2.13092e-05
FGA	2.85397	1.96766	4.1395	1.11787e-06
ACVR1B	0.55959	0.345701	0.905814	0.0457807
ANGPT1	0.378947	0.26177	0.548576	5.86166e-06
AGRP	1.96179	1.35787	2.83431	0.00140412
BCAM	2.00277	1.32421	3.02903	0.00365314
COMMD7	0.37984	0.265272	0.543889	3.2665e-06
KLK11	2.12825	1.44834	3.12734	0.000604449
KLK8	1.63205	1.14828	2.31965	0.0182313
LCN2	2.91777	1.86153	4.57331	3.49239e-05
MET	0.268537	0.179945	0.400743	1.09159e-08
MAPK3	0.443796	0.30399	0.647901	0.00017607
HDAC8	0.419167	0.286165	0.613983	7.22612e-05
KPNA2	1.66572	1.14196	2.42971	0.0225711
MAP2K1	0.406622	0.283563	0.583086	1.61279e-05
RAC1	0.404822	0.271571	0.603453	7.86654e-05
TBP	0.537642	0.329485	0.877306	0.0345789
UBE2I	0.439934	0.302147	0.640554	0.000137714
SERPINA3	0.629207	0.454414	0.871237	0.0155329
CTF1	0.272394	0.151719	0.489049	0.000105566
CCL14	2.34869	1.6383	3.36709	3.79447e-05
NBL1	4.46654	2.42287	8.23403	2.23722e-05
CFD	6.39472	3.87315	10.5579	1.31952e-10
GHR	0.563535	0.392085	0.809956	0.0065222
IGFBP4	3.23422	2.17519	4.80887	3.00533e-07
TNFSF15	3.16437	1.99261	5.02517	1.67708e-05
CNTN1	0.238665	0.151214	0.376691	5.32962e-08
EDAR	0.43554	0.300164	0.63197	9.81233e-05
CXCL5	0.519028	0.345886	0.77884	0.00533926
JAM3	0.681508	0.494917	0.938446	0.047228
PTPN1	0.560969	0.405976	0.775133	0.00185958
TGFBR3	0.512802	0.371464	0.707918	0.000295052
TSLP	0.543054	0.369838	0.797398	0.00622198
SERPINF2	0.548855	0.370421	0.813241	0.00897135
CCL23	1.695	1.24054	2.31597	0.00338844
CD209	0.390707	0.268237	0.569095	1.59112e-05
IL19	1.57306	1.17027	2.11448	0.00870269
CCL3	1.67074	1.0938	2.552	0.0446097
SPARC	0.343789	0.235541	0.501785	1.09649e-06
CCL18	1.90258	1.3595	2.66259	0.000826445
PTN	5.4929	3.10941	9.70343	2.14015e-07
RETN	1.98737	1.40087	2.8194	0.000600211
PRSS1	2.05279	1.4343	2.93798	0.000455388
C9	1.59125	1.1726	2.15937	0.00915482
LGALS3	1.98151	1.38766	2.82952	0.000796697
IL13	0.534043	0.329961	0.864349	0.0290679
IL18BP	1.789	1.24629	2.56805	0.00557115
F10	0.0885095	0.0412793	0.189779	3.37508e-08
PGF	0.508527	0.29409	0.879321	0.0400553
RARRES2	3.77514	2.52057	5.65416	1.05336e-08
ULBP1	0.400119	0.226189	0.707794	0.00566585
MAPK1	0.534676	0.379738	0.752829	0.00141825
APP	0.391817	0.273901	0.560497	6.15226e-06
ADAMTS13	0.452561	0.306238	0.668799	0.000389354
CTSA	0.544256	0.393647	0.752488	0.00103941
CTSS	5.11962	3.25656	8.04853	4.19168e-10
F7	0.188407	0.117994	0.30084	6.38889e-10
C2	1.78968	1.23473	2.59406	0.00704327
CNDP2	0.441169	0.294702	0.660429	0.000392837
GP6	0.387298	0.267291	0.561186	1.01069e-05
LTA4H	2.41518	1.49036	3.91389	0.00144644
METAP1	0.34057	0.22132	0.524072	1.59112e-05
PIGR	2.26935	1.57097	3.27818	0.000101746
SFRP1	3.52834	2.28246	5.45429	5.71971e-07
ACP5	0.405728	0.287854	0.571871	5.64472e-06
CCDC80	2.1636	1.38228	3.38656	0.00279431
CD5L	2.36531	1.622	3.44926	7.02795e-05
CNTN4	0.646302	0.467274	0.893921	0.023308
DLL4	2.60533	1.69029	4.01575	0.000113019
FCGR2B	1.59798	1.14752	2.22528	0.0161658
FCGR3B	2.11958	1.49875	2.99758	0.000153716
GFRA1	2.01549	1.22806	3.30781	0.0162404
HTRA2	0.449053	0.313336	0.643554	0.000103845
IGFBP7	5.64573	3.18943	9.99372	1.47385e-07
IL24	0.413982	0.258598	0.662731	0.00106556
LRIG3	0.676316	0.495152	0.923763	0.0365971
MATN2	1.60404	1.10473	2.329	0.0345789
NTN4	1.52957	1.08145	2.16338	0.0417817
HFE2	0.569626	0.412631	0.786355	0.00243848
TFPI	0.231336	0.151781	0.352591	1.73391e-09
ADRBK1	0.438359	0.296693	0.647668	0.00022155
BMP1	0.622759	0.456605	0.849376	0.00896245
CAMK2A	0.505001	0.353137	0.722173	0.000846071
CAMK2B	0.491942	0.343171	0.705209	0.000577367
CA6	0.352998	0.245676	0.507203	7.05189e-07
CDK8	0.374928	0.252101	0.557599	1.89055e-05
CHRDL1	4.62386	2.73698	7.81157	4.39548e-07
CSK	0.413642	0.263692	0.648861	0.00061127
DKK4	0.393693	0.277729	0.558079	3.89747e-06
LYN	0.393165	0.254834	0.606587	0.000170563
PAK7	0.394569	0.256753	0.606358	0.000156956
PIK3CA	0.606077	0.437562	0.839491	0.00846016
AKT3	0.403596	0.266777	0.610584	0.000132391
TPSB2	1.90618	1.36337	2.66509	0.000768033
UFC1	0.553296	0.394122	0.776757	0.00244825
BCL2	0.63764	0.461737	0.880554	0.0181788
BCL2A1	0.349897	0.242378	0.505113	7.85778e-07
IBSP	1.77002	1.24584	2.51475	0.00500981
CAMK2D	0.485885	0.338013	0.698448	0.000504464
CA13	0.384855	0.259494	0.570779	2.67826e-05
CMA1	0.635637	0.457876	0.882409	0.0193768
CSNK2A1	0.53856	0.371495	0.780755	0.00394531
EPHA1	1.649	1.17613	2.31198	0.0116341
FLT3	0.552851	0.380183	0.803941	0.00646147
FSTL3	7.06858	3.86635	12.923	1.7092e-08
GZMA	2.27515	1.54802	3.34383	0.000191671
GSK3A	0.42631	0.288691	0.629534	0.000136719
CXCL8	0.595731	0.395923	0.896376	0.0345397
POSTN	4.80034	3.09895	7.43585	5.60359e-10
PRKACA	0.539932	0.373486	0.780556	0.00380086
RPS6KA3	0.536678	0.381081	0.755807	0.00152106
MPL	0.418479	0.292159	0.599416	2.65433e-05
THBS1	0.50269	0.363315	0.695533	0.000213481
DUSP3	0.388642	0.265786	0.568289	1.71488e-05
XPNPEP1	0.559108	0.392902	0.795624	0.00440576
AGT	0.0623274	0.02709	0.1434	6.57089e-09
CXCL13	1.93311	1.27882	2.92217	0.00600892
CAT	1.62299	1.16668	2.25775	0.0124472
CXCL6	0.442385	0.307846	0.635724	8.78667e-05
CCL22	1.52891	1.10239	2.12045	0.0297108
CD40LG	0.574796	0.417958	0.790487	0.00255375
DKK1	0.385749	0.271129	0.548823	3.14803e-06
BSG	0.605147	0.401174	0.912829	0.0424732
CAMK1	0.481353	0.341668	0.678146	0.000193769
CASP3	0.438596	0.296311	0.649204	0.00023792
DKK3	2.19373	1.51537	3.17575	0.000206026
LY86	0.54423	0.386033	0.767258	0.00206215
MAP2K2	0.527962	0.373804	0.745696	0.00124715
CDC42BPB	0.486407	0.335317	0.705576	0.000710277
LRPAP1	0.590761	0.399202	0.87424	0.0236439
KDR	0.329811	0.223788	0.486066	7.85778e-07
PYY	2.78753	1.84732	4.20628	1.6721e-05
TNFRSF4	2.809	1.55491	5.07458	0.00242651
CA3	2.70836	1.81962	4.03116	1.53864e-05
ESM1	2.01152	1.38078	2.93039	0.00118578
FGF23	6.15208	2.96221	12.777	1.72679e-05
FYN	0.533064	0.379844	0.74809	0.00119424
PRKCQ	0.455765	0.315304	0.658798	0.000193769
MAPKAPK2	0.490498	0.338918	0.70987	0.000759154
MAPKAPK3	0.365856	0.235733	0.567804	6.84388e-05
MAPK8	0.440682	0.302083	0.64287	0.000151157
PAK6	0.54058	0.382926	0.763141	0.00190593
PTEN	0.482916	0.336935	0.692146	0.000406851
UFM1	0.460188	0.318468	0.664974	0.000228004
AIP	0.503417	0.352419	0.719113	0.000768414
PPIA	0.379756	0.2575	0.560058	1.67168e-05
DYNLRB1	0.356453	0.24264	0.523651	3.63253e-06
GAPDH	0.422376	0.294016	0.606775	3.5741e-05
DNAJB1	0.472813	0.328821	0.679859	0.000312816
MDH1	0.565049	0.399206	0.799788	0.00454146
NACA	0.621201	0.446178	0.86488	0.0143911
PRDX1	2.03298	1.42592	2.89848	0.000471683
ACP1	0.674033	0.484982	0.936778	0.0472438
PSMA6	0.683867	0.502756	0.930221	0.0400354
SBDS	0.518351	0.36887	0.728409	0.000734205
SGTA	0.445974	0.307486	0.646836	0.000149714
TPT1	0.444397	0.311005	0.635002	7.55423e-05
UBE2L3	0.684417	0.500128	0.936614	0.0451914
CDC37	0.589319	0.422554	0.8219	0.00621652
KPNB1	0.440702	0.297533	0.652762	0.000267264
ING1	0.596365	0.432361	0.82258	0.00562375
LMNB1	0.555185	0.387373	0.795695	0.00477338
PGAM1	0.413314	0.285445	0.598462	3.40822e-05
SKP1	0.5187	0.368226	0.730666	0.000816071
SNX4	0.467131	0.321153	0.679463	0.000385932
UBE2N	0.602662	0.422964	0.858706	0.0150525
DDR1	0.507234	0.325251	0.791038	0.00889237
FGF4	0.406341	0.239286	0.690022	0.003183
AGER	2.24637	1.5959	3.16196	3.87262e-05
BPI	1.86106	1.31514	2.63361	0.00184402
FST	0.49639	0.311311	0.7915	0.0103211
IL25	0.512862	0.336582	0.781466	0.00635888
IL20	0.461135	0.32567	0.652947	0.000103294
NTF3	2.88875	1.73774	4.80212	0.000264314
KLKB1	0.481331	0.331186	0.699544	0.000630059
SELP	0.475124	0.339398	0.665128	0.000113624
MMP2	1.78729	1.27357	2.50822	0.00294103
PGD	0.416902	0.285876	0.607982	5.45391e-05
AKR7A2	0.522468	0.367675	0.74243	0.00126417
AKR1A1	0.602383	0.432903	0.838213	0.00859077
ANP32B	2.32517	1.17081	4.61767	0.0409964
VTA1	0.468973	0.319282	0.688845	0.000578166
EPS15L1	0.490774	0.350615	0.686962	0.000215564
HSD17B10	0.453498	0.310142	0.663117	0.000275846
FER	0.53526	0.374435	0.76516	0.00238847
EIF4G2	0.489067	0.335139	0.713694	0.000943335
IL1RL1	1.601	1.15442	2.22034	0.0143674
PKM2	0.366989	0.243732	0.552577	2.20389e-05
L1CAM	0.585192	0.416914	0.821392	0.00654942
NME2	0.388738	0.251658	0.600487	0.000148624
NSFL1C	0.611094	0.437267	0.854022	0.0121532
PA2G4	0.560056	0.390249	0.80375	0.00568799
GPI	0.491437	0.34293	0.704256	0.000558299
RAN	0.534285	0.371749	0.767884	0.00269732
NAPA	0.475511	0.33286	0.679298	0.00027011
SPHK1	0.440733	0.300111	0.647247	0.000194303
SPON1	3.50767	2.29453	5.36221	3.05255e-07
TKT	0.418379	0.288185	0.60739	4.75378e-05
TPI1	0.445056	0.309477	0.640032	0.000101746
PTPN6	0.442068	0.309479	0.631461	6.75855e-05
CLEC1B	0.494853	0.344804	0.710199	0.000666426
CRP	1.58848	1.14587	2.20205	0.0160559
DAPK2	0.444914	0.315993	0.626435	3.87555e-05
GDF15	10.896	5.79369	20.4919	5.26297e-11
DHH	0.688248	0.504787	0.938388	0.045817
FGF12	0.632172	0.442273	0.903607	0.0319596
SLPI	4.45144	2.81598	7.03674	1.38415e-08
ADAM12	0.489876	0.313212	0.766185	0.00600354
COLEC11	1.78235	1.30357	2.43698	0.00126442
ENPP7	1.50174	1.099	2.05207	0.0291146
ENTPD5	0.345062	0.232739	0.511594	3.14803e-06
MFGE8	2.16919	1.5084	3.11943	0.000194436
PDPK1	0.405625	0.276085	0.595947	4.48919e-05
SPARCL1	1.58483	1.10582	2.27134	0.0325767
CHST15	2.01788	1.38895	2.9316	0.00102571
SERPING1	2.00211	1.38259	2.89925	0.00106096
MMP12	3.62091	2.25175	5.82259	2.97125e-06
NCAM1	0.485987	0.345197	0.6842	0.000226558
PDGFA	0.408343	0.283529	0.588102	2.11567e-05
PRSS22	3.42976	2.23907	5.25365	5.91339e-07
CDON	0.403178	0.27891	0.582813	1.99675e-05
COL23A1	0.53531	0.388998	0.736655	0.000624861
DNAJC19	0.562107	0.40173	0.786508	0.00291916
FLRT1	0.630414	0.457929	0.867867	0.0140949
FUT5	1.76784	1.26015	2.48007	0.00355165
KYNU	0.62357	0.456377	0.852013	0.0096338
LCK	0.551097	0.391638	0.77548	0.00244943
PPY	1.61516	1.15351	2.26158	0.0154895
YWHAH	0.554662	0.391026	0.786776	0.00348878
IL3	0.558209	0.357516	0.871562	0.0282646
PDIA3	0.42443	0.295009	0.610628	4.16237e-05
TFF3	21.1967	9.24471	48.6009	1.64259e-10
AFM	0.665541	0.486406	0.910647	0.0296935
SMPDL3A	0.506025	0.350297	0.730983	0.00123189
ITIH4	1.90431	1.40111	2.58822	0.000242617
SELL	0.670653	0.498673	0.901946	0.0229801
EPHA2	2.4374	1.52818	3.88759	0.000853628
ANG	3.35315	2.22173	5.06074	3.6622e-07
F9	0.201487	0.125024	0.324715	5.51274e-09
INS	1.54355	1.13648	2.09644	0.0159739
CCL7	0.714191	0.540776	0.943215	0.0448754
GCG	1.86877	1.3142	2.65736	0.00199796
PPP3CA	0.318742	0.207316	0.490056	4.32098e-06
COTL1	0.446416	0.302052	0.659776	0.000309198
GOT1	0.381483	0.266629	0.545811	3.42423e-06
CCL16	2.03854	1.36312	3.04863	0.00208368
LYZ	3.2732	2.08	5.15089	6.21706e-06
AMH	0.635104	0.456023	0.884511	0.0204603
STC1	4.99046	3.1402	7.93093	1.7433e-09
F3	3.70354	1.98683	6.90355	0.000236909
AGR2	2.09176	1.13118	3.86806	0.0467813
CDNF	2.47844	1.54103	3.98607	0.000846071
ARPP19	0.413864	0.282873	0.605513	5.46927e-05
C1QBP	0.42106	0.294776	0.601444	2.64663e-05
CAPG	4.05752	2.43268	6.76765	2.35406e-06
CA1	6.58473	4.05066	10.7041	1.73607e-11
CRK	0.609612	0.43458	0.855139	0.0127629
DPT	2.2041	1.53267	3.16967	0.000146736
PI3	2.11395	1.39798	3.19662	0.00159967
FGG	3.15076	2.13868	4.64179	2.93627e-07
GP1BA	0.527569	0.377804	0.736701	0.000818707
GPC5	0.505301	0.353165	0.722973	0.000868861
LGALS3BP	1.8523	1.30937	2.62036	0.00198782
SCGB2A1	0.439005	0.31026	0.621173	3.77036e-05
MAPK12	0.563424	0.400895	0.791845	0.00349107
MAPK13	0.585628	0.380173	0.902117	0.0394343
MAPK14	0.401548	0.277721	0.580584	1.86649e-05
SOD2	0.607215	0.426295	0.864919	0.0166446
MSN	0.462731	0.331341	0.646224	5.8973e-05
NAMPT	37.7226	12.8168	111.025	5.46178e-09
CLIC1	0.232849	0.136518	0.397154	2.52187e-06
PLA2G7	0.626673	0.454882	0.863343	0.0129957
PRDX5	0.319551	0.199834	0.510987	2.55307e-05
PRDX6	0.647732	0.46152	0.909076	0.0323451
UCHL1	0.645978	0.471367	0.88527	0.0188896
PGK1	0.439909	0.30737	0.6296	6.6967e-05
PPA1	0.57095	0.406928	0.801084	0.00422545
ADSL	1.87666	1.3486	2.61149	0.000870907
FAP	0.292011	0.198761	0.42901	2.63605e-08
SIRT2	0.657757	0.46289	0.934659	0.0484315
PRSS2	2.72801	1.83367	4.05855	1.28113e-05
IL23R	0.681957	0.496601	0.936497	0.0454821
SCARB2	0.58663	0.405276	0.849134	0.0141621
RTN4R	1.61843	1.14801	2.28162	0.0174458
NOTCH1	0.632039	0.439803	0.908299	0.0348444
NRCAM	1.56527	1.1142	2.19896	0.0268766
ROBO2	1.61396	1.1681	2.22999	0.011607
SEMA6B	2.80499	1.90813	4.12341	3.78497e-06
SCARF1	0.533304	0.385471	0.737835	0.000713346
TNFRSF19	2.21211	1.39749	3.50157	0.00268905
HAVCR2	1.74104	1.21155	2.50193	0.00879837
UNC5C	1.83887	1.28557	2.6303	0.00316091
PRKAA1	0.48615	0.29266	0.807566	0.0157273
NMT1	0.514122	0.367345	0.719546	0.000542397
CSNK2A1	0.494123	0.34431	0.709122	0.000647015
CSNK2A2	0.513527	0.363795	0.724886	0.000728289
PDK1	0.546229	0.391661	0.761796	0.00151995
PCSK9	1.98501	1.43651	2.74294	0.000211152
PPIE	0.535204	0.378104	0.757579	0.00172616
PRKAA2	0.472672	0.328405	0.680316	0.000321653
PPIF	0.292485	0.176149	0.485654	2.65433e-05
IMPDH2	0.508164	0.365514	0.706485	0.000330157
PDE11A	0.497242	0.348848	0.70876	0.000571582
PDE3A	0.513332	0.328616	0.801876	0.0106882
PDE5A	0.381296	0.248927	0.584053	8.09499e-05
MAP3K7	0.34348	0.232004	0.50852	2.6552e-06
TYK2	0.681301	0.506196	0.91698	0.0307227
ABL2	0.499845	0.323985	0.771162	0.00586587
SHC1	0.529758	0.376778	0.744851	0.00113327
VAV1	0.49797	0.346273	0.716124	0.000799492
CCL11	1.6833	1.18698	2.38715	0.0109533
TNNT2	3.01358	1.83938	4.93735	9.73052e-05
F2	0.150891	0.0920096	0.247454	3.1368e-11
ANXA6	0.330122	0.218046	0.499806	3.89747e-06
S100A9	3.35926	2.22689	5.06745	3.3718e-07
CASP10	0.521331	0.370234	0.734092	0.000881982
CKAP2	0.639067	0.462507	0.883028	0.0190873
CPNE1	0.449838	0.262198	0.771759	0.0116341
DLL1	1.98036	1.22088	3.21231	0.0164223
GPC6	0.615893	0.438328	0.865388	0.0154412
IL1RN	1.81726	1.25055	2.64078	0.00590337
KRT18	0.41396	0.250237	0.684803	0.00234191
TNFSF14	0.496003	0.328038	0.749972	0.0032776
SET	0.369706	0.249861	0.547034	1.17243e-05
TNFRSF13C	0.620242	0.429285	0.896144	0.0297108
FABP3	8.19542	4.8023	13.986	1.02829e-11
TNNI2	1.53187	1.11185	2.11056	0.0251922
TNNI3	4.23648	2.08116	8.62392	0.000386252
NPPA	5.80392	3.35708	10.0342	2.38402e-08
ASGR1	3.72332	2.36254	5.86788	5.91339e-07
DDX19B	0.430718	0.298612	0.621266	6.2653e-05
FCN3	0.424374	0.3048	0.590857	7.68499e-06
GAS1	3.92215	2.4615	6.24953	3.84021e-07
GRB2	0.390319	0.257251	0.592219	8.3683e-05
HSP90AB1	0.394908	0.269478	0.578722	2.54002e-05
PRKCB	0.411504	0.262702	0.644594	0.000544514
CCL5	0.269855	0.176813	0.411859	7.69317e-08
RGMA	0.393343	0.282115	0.548426	1.23238e-06
ICAM2	0.341712	0.239074	0.488414	1.88872e-07
STIP1	0.438827	0.303652	0.634178	9.59296e-05
SPOCK1	0.587958	0.425943	0.8116	0.00441309
SPOCK2	2.2124	1.56277	3.13206	6.96311e-05
SNRPF	0.515842	0.358547	0.742143	0.00150571
NRP1	1.6342	1.16911	2.28432	0.0124767
PDIA5	0.397972	0.260386	0.608258	0.000149618
GREM2	3.84904	2.47345	5.98965	1.28277e-07
PGLYRP2	0.559935	0.387066	0.810009	0.00694512
HINT2	0.427306	0.297283	0.614199	4.54831e-05
NPFF	0.412995	0.281716	0.60545	5.6688e-05
PAM	1.56622	1.1305	2.16989	0.0198911
CTRC	0.337326	0.2235	0.509122	5.12264e-06
CRTAC1	0.363557	0.244493	0.540603	1.07139e-05
POFUT1	0.485427	0.337883	0.697399	0.000489065
MFAP4	3.31161	2.23119	4.91519	1.47058e-07
NTNG1	2.75882	1.73731	4.38098	0.000130174
COLGALT1	0.535416	0.387128	0.740505	0.000761432
RNASE4	4.24277	2.70478	6.65527	2.3891e-08
RNASE6	4.21239	2.53389	7.00278	1.05596e-06
CTRB2	0.628584	0.457787	0.863104	0.0126294
PDIA6	0.440501	0.304046	0.638197	0.000114191
F13B	0.54249	0.390221	0.754177	0.00119424
TUFT1	0.308925	0.208908	0.456826	1.94599e-07
CRISPLD2	1.61924	1.16887	2.24315	0.0116975
TNXB	0.593915	0.415796	0.848336	0.0128291
CLEC3B	0.286889	0.18714	0.439806	4.31244e-07
OLFM1	2.00104	1.24615	3.2132	0.0126127
ELK3	0.492651	0.349315	0.694805	0.000319658
CSAG1	0.554041	0.392232	0.782603	0.00301257
PRCP	0.509985	0.372656	0.697921	0.00017607
B3GALTL	0.398677	0.268008	0.593055	5.54569e-05
TREML2	0.564045	0.408523	0.778774	0.00200992
ROBO1	1.89004	1.3567	2.63305	0.000794729
MENT	0.512177	0.364061	0.720553	0.000612757
ASAH1	0.468097	0.328575	0.666865	0.000178176
CLPS	1.66209	1.15473	2.39237	0.0181047
BID	0.510152	0.349976	0.743637	0.00187936
NGF	1.95197	1.2194	3.12465	0.0157048
EPO	2.95973	1.92839	4.54266	1.20922e-05
EHMT2	0.533124	0.364114	0.780583	0.00436107
S100A12	1.76979	1.21926	2.56892	0.00869084
YWHAZ	0.285693	0.179252	0.455338	3.47592e-06
HAAO	0.539764	0.377338	0.772106	0.00279431
ALDOA	0.521439	0.371363	0.732163	0.000801959
BAD	0.625084	0.449007	0.870209	0.0158054
EIF4H	0.430988	0.291414	0.637413	0.000171717
EIF5A	0.447618	0.306198	0.654354	0.00021512
HSPA8	2.04916	1.36432	3.07775	0.00216644
NME1	0.447615	0.315859	0.634329	5.95793e-05
PSME1	0.575524	0.411923	0.804102	0.00430206
TNFSF12	0.514297	0.350626	0.754368	0.00257248
BOLA3	0.45593	0.315478	0.658911	0.000193769
NELL2	1.81631	1.1368	2.90198	0.0335671
RLN3	0.370868	0.243392	0.565109	4.1902e-05
PTPRS	0.515466	0.374475	0.709542	0.000290107
SUMF2	1.88572	1.31176	2.7108	0.00240984
CECR1	2.10387	1.50448	2.94205	0.000109029
CELA1	3.03282	2.10245	4.37489	1.50031e-07
TP53	0.642902	0.475381	0.869456	0.0126929
CGB2	0.664201	0.494011	0.893021	0.0192932
ADPGK	1.82827	1.26171	2.64925	0.00499339
GUCA2B	3.11441	1.80987	5.35926	0.00025369
EFHA1	0.537334	0.380872	0.75807	0.00165793
KLK10	2.37889	1.65454	3.42037	3.40822e-05
VIT	2.09864	1.40192	3.1416	0.00135877
SIRPB1	1.89502	1.35261	2.65494	0.000928426
CPXM1	0.437521	0.308506	0.62049	3.88959e-05
LY6G6C	0.655594	0.470106	0.914268	0.0342303
CGREF1	0.609194	0.437593	0.848086	0.0105033
IL17RB	0.474608	0.333369	0.675687	0.000226558
CYR61	3.49021	2.04808	5.94777	4.49928e-05
LEPRE1	0.518308	0.364927	0.736157	0.00107374
WSCD2	0.659105	0.479462	0.906055	0.0280457
PCDH8	0.520586	0.371397	0.729703	0.000728528
FAM150B	0.623142	0.44893	0.864961	0.014154
MLEC	0.397451	0.267048	0.591531	5.41723e-05
CLSTN3	2.61705	1.61639	4.23719	0.00048221
OIT3	2.55338	1.65882	3.93035	0.000148214
C1QTNF1	1.82202	1.31287	2.52863	0.00141129
PLBD1	1.50744	1.07138	2.12097	0.0464601
PCDHGA10	4.1373	2.36184	7.24744	1.20922e-05
DNASE1L2	2.73753	1.66775	4.49353	0.000384246
HEPHL1	0.533748	0.339099	0.840129	0.0191153
POMGNT2	2.38632	1.43754	3.9613	0.00290836
CSTL1	0.528936	0.368923	0.758352	0.00210946
DEAF1	0.34873	0.241377	0.503827	7.73435e-07
DLK1	0.636836	0.469047	0.864647	0.011898
XXYLT1	2.19608	1.42632	3.38127	0.00148178
LYZL2	0.617803	0.421786	0.904914	0.0353779
ADAMTSL2	2.77405	1.87852	4.0965	6.15226e-06
MANBA	0.517079	0.373074	0.716669	0.000411307
WFDC3	0.414979	0.288466	0.596975	2.7616e-05
CCDC126	0.2369	0.155362	0.361232	3.11967e-09
NPS	0.521006	0.375878	0.722168	0.000481325
WISP2	3.72154	2.21229	6.2604	1.28113e-05
HSP90B1	0.507463	0.360001	0.715328	0.000554207
LONP1	0.465706	0.325386	0.666538	0.000194436
NMES1	0.432334	0.305615	0.611595	2.77506e-05
DEFB135	2.79308	1.70438	4.57723	0.000279039
OAF	1.97432	1.4052	2.77393	0.000471683
CPN2	0.640344	0.463724	0.884235	0.0193785
GKN2	1.85327	1.33752	2.56789	0.000946584
FAM20A	1.53127	1.08815	2.15485	0.037843
BAGE3	0.649931	0.480542	0.879029	0.0153271
PTX3	1.7408	1.16134	2.60938	0.0205366
SEMA3C	1.86113	1.23107	2.81365	0.0102108
LILRB4	0.568769	0.41551	0.778557	0.00174319
ARHGDIA	0.59381	0.421064	0.837425	0.00945681
APOC3	1.63067	1.21849	2.18229	0.00366485
TIMP4	1.73207	1.1819	2.53832	0.0145007
PVRIG	0.613988	0.437486	0.861699	0.0143674
POGLUT1	0.443186	0.302554	0.649186	0.000194418
KLK15	0.645022	0.463026	0.898552	0.0262379
CPZ	2.39108	1.32171	4.32566	0.0122067
TMED10	5.72045	3.23588	10.1127	1.14745e-07
SCGB1D2	0.458775	0.325967	0.645691	7.14137e-05
GHRL	0.597943	0.430498	0.830516	0.00715848
MGP	0.651696	0.476072	0.892109	0.0211944
TRIL	2.52805	1.74215	3.66847	1.67708e-05
FAM162A	0.385887	0.271872	0.547716	2.7333e-06
PLBD2	0.560007	0.388231	0.807788	0.0064635
NELL1	0.454835	0.321933	0.642602	7.14547e-05
PRNP	0.587511	0.386139	0.893899	0.0345789
ENPP5	0.383849	0.259034	0.568806	2.47993e-05
COL13A1	0.596446	0.427681	0.831806	0.00769018
C17orf78	0.601323	0.394438	0.91672	0.0456091
ART4	1.85803	1.32517	2.60517	0.00139196
PZP	1.76593	1.21933	2.55756	0.00853029
IGFALS	0.471036	0.31359	0.70753	0.00124442
CNP	0.646296	0.465476	0.897357	0.0252983
BRICD5	0.530063	0.375513	0.748221	0.00132037
LINGO1	2.09082	1.3314	3.28342	0.0047871
APLN	0.602238	0.393663	0.921322	0.0483821
ATAD1	0.59491	0.412801	0.857357	0.0157273
UBB	2.64262	1.76682	3.95257	2.84152e-05
CD47	0.504731	0.353633	0.72039	0.000784758
TFRC	4.91249	3.01214	8.01175	1.47664e-08
MGAT2	0.501913	0.310577	0.811124	0.0145838
CCK	2.72489	1.74543	4.25399	8.71871e-05
NDST1	0.349544	0.241758	0.505385	8.6401e-07
ST8SIA6	0.496751	0.29273	0.842969	0.0262053
PCDHGA12	3.95696	1.96579	7.965	0.000591008
JPH1	0.567752	0.359137	0.89755	0.0399265
ST3GAL6	0.390255	0.258262	0.589707	7.1518e-05
ASPH	0.427361	0.298014	0.612851	4.0892e-05
LILRB5	0.646782	0.463497	0.902544	0.0283749
CDSN	0.504994	0.356398	0.715546	0.000611967
SYT11	0.672889	0.490675	0.922768	0.0365827
GALNT1	2.02926	1.23489	3.33464	0.0154502
RMDN1	0.535709	0.381322	0.752604	0.00136844
CD2	1.56313	1.15284	2.11946	0.0124472
CABLES2	0.472542	0.333248	0.67006	0.00017607
OOSP2	0.348756	0.216577	0.561605	0.000114373
DNAJB11	0.481487	0.343746	0.674423	0.000152321
GRPEL1	0.556458	0.398775	0.776491	0.00223385
SEMG1	0.39957	0.275723	0.579046	1.88778e-05
MRPL52	0.619653	0.421071	0.91189	0.0393922
IL21	1.72604	1.18764	2.50851	0.0129168
VWA2	0.644857	0.458296	0.907362	0.0318173
CELA2A	0.65573	0.475358	0.904542	0.0277707
ITIH3	1.49483	1.07612	2.07646	0.0422722
LEG1	0.598392	0.428044	0.836532	0.00866205
H6PD	0.631889	0.463307	0.861814	0.0116723
VAPA	0.541304	0.381644	0.767759	0.00227957
NFASC	2.0963	1.48742	2.95443	0.00016467
GP5	0.34674	0.233859	0.514109	3.44304e-06
PPM1L	0.686216	0.500868	0.940153	0.0477296
PCDHAC1	0.470485	0.333282	0.664172	0.000136814
FAM20B	0.430711	0.297246	0.624103	7.60801e-05
RNASE1	17.4638	8.1696	37.3315	6.11024e-11
ATP1B2	1.55666	1.0918	2.21944	0.0377999
TRAT1	0.518213	0.331593	0.809863	0.0120952
COCH	0.594492	0.432099	0.817916	0.00491
ST6GALNAC6	0.590408	0.410167	0.849853	0.013841
IGFLR1	4.05628	2.41985	6.79933	2.94616e-06
C1QTNF3	0.353669	0.24379	0.513071	1.38028e-06
LRRC32	2.06378	1.42005	2.99932	0.000708279
YWHAQ	0.459021	0.32401	0.650289	9.69134e-05
NPPB	23.3845	10.8642	50.3337	1.40221e-12
NBR1	0.420332	0.294936	0.599042	2.23971e-05
FMR1	0.571147	0.410332	0.79499	0.00331751
STX2	1.86633	1.19197	2.92221	0.0183684
NDUFB11	0.40148	0.236848	0.680546	0.00268129
NDUFV2	0.641801	0.464089	0.887564	0.0207068
HTATIP2	0.650768	0.452995	0.934885	0.0499491
CHKB	0.491904	0.346725	0.697871	0.000392573
ZP4	0.512219	0.347509	0.754997	0.00276333
CLPSL2	0.617456	0.416601	0.91515	0.0418704
SH3BP2	0.636348	0.459651	0.880969	0.01858
NFU1	0.443566	0.313797	0.627001	4.37113e-05
CCDC90B	0.463646	0.297271	0.723135	0.00268129
KLRC3	2.17586	1.39	3.40602	0.00258789
B4GALT7	0.669646	0.491671	0.912043	0.0297108
GLCE	0.573166	0.413314	0.794844	0.00315663
C1QTNF5	1.77784	1.28902	2.45204	0.00183865
ABHD12	0.559501	0.344593	0.908439	0.0472855
BNIP3L	0.661436	0.475239	0.920585	0.0373188
MTIF3	0.418572	0.281443	0.622516	0.000130174
SCO1	0.385	0.252875	0.586161	7.61898e-05
NTS	1.58121	1.13456	2.2037	0.0194571
ROR2	4.21783	2.47049	7.20102	3.42423e-06
PGRMC1	0.514487	0.356423	0.74265	0.001596
DNAJC30	0.522085	0.368992	0.738696	0.00107526
PLEK	0.339073	0.219365	0.524104	1.75292e-05
DLG3	0.536367	0.35003	0.821902	0.0129329
VAMP3	0.560293	0.374901	0.837364	0.0141909
FJX1	1.85359	1.26863	2.70827	0.00497652
ST6GALNAC5	1.78425	1.16728	2.72735	0.0210932
TPST1	1.64457	1.165	2.32155	0.0141163
EXOSC1	0.654145	0.468253	0.913834	0.0342303
NDRG4	0.610106	0.420357	0.885506	0.025754
LARGE	1.48429	1.08024	2.03947	0.0386336
SEMA6A	1.76983	1.27088	2.46467	0.0027726
VTI1A	0.477675	0.336994	0.677082	0.000213835
SLAMF1	4.19663	2.51176	7.0117	1.38028e-06
SCG3	1.85598	1.31043	2.62865	0.00199026
CDH7	0.4657	0.336469	0.644566	4.31608e-05
C1orf226	1.49365	1.07672	2.07202	0.0417817
MXRA7	1.94027	1.28651	2.92626	0.00543467
DNAJB12	5.46819	3.17528	9.41682	6.10858e-08
SURF1	0.66719	0.493625	0.901781	0.0236332
LMAN2L	0.595818	0.419234	0.846779	0.0120431
TPST2	0.467053	0.33601	0.649201	5.6688e-05
C1orf198	0.639364	0.457211	0.894087	0.0248086
FAM177A1	0.270756	0.180203	0.406813	2.3891e-08
LEMD1	0.544769	0.391015	0.758982	0.00140359
FTMT	1.49832	1.07052	2.09709	0.0463295
DLG4	0.404624	0.278779	0.587276	2.58313e-05
MSMP	1.88708	1.34374	2.65012	0.00109458
CISD2	0.562576	0.359187	0.881133	0.0322419
SPON2	3.54158	2.27853	5.50478	7.45343e-07
ADM2	3.92044	2.24965	6.83208	2.03762e-05
ITIH5	2.20778	1.54776	3.14925	0.000100563
CHGB	1.5644	1.11355	2.19777	0.0271045
PTPRJ	0.456046	0.321295	0.647312	9.24949e-05
NOTUM	0.357034	0.24297	0.524644	3.80841e-06
MRVI1	0.599525	0.431054	0.833841	0.00779822
UXS1	0.395614	0.281898	0.555204	2.37482e-06
HS3ST3A1	0.600405	0.426425	0.845366	0.0109506
STX7	0.574823	0.416144	0.794007	0.0029345
PEAR1	0.469582	0.335413	0.657421	8.96401e-05
APOH	0.541774	0.336564	0.872104	0.0313447
KDELC2	0.53796	0.387852	0.746164	0.000932799
DNAJC10	0.449254	0.310778	0.649431	0.00014986
PEX14	0.538317	0.379929	0.762734	0.00198677
C12orf10	0.524463	0.370837	0.741731	0.00115247
TNFRSF11B	1.82147	1.23519	2.68602	0.00814117
SULF2	0.458595	0.298741	0.703988	0.0015129
C11orf68	0.451018	0.309832	0.65654	0.000210655
DPEP2	0.632142	0.458946	0.870697	0.0148714
PTPRU	1.76943	1.27578	2.45408	0.00244825
PAPOLG	0.404826	0.28096	0.583301	1.85786e-05
DPP7	0.411013	0.283865	0.595112	3.07235e-05
OXT	1.77062	1.24509	2.51796	0.00511278
PRDX3	0.495732	0.345966	0.710333	0.000648877
TNFRSF1B	3.14247	1.82428	5.41318	0.000231917
C11orf94	0.66394	0.478782	0.920703	0.036857
RARRES1	0.525715	0.37062	0.745711	0.00134043
FASN	0.543235	0.380063	0.77646	0.00303757
AXIN2	2.12506	1.45495	3.10381	0.000502401
RSPO4	2.41218	1.4875	3.91167	0.00149261
INHBA	1.92375	1.17082	3.16087	0.0269402
CHGA	2.58801	1.76754	3.78934	1.65062e-05
EFEMP1	2.69567	1.75017	4.15195	6.42686e-05
ARL8B	0.399735	0.258027	0.619268	0.000250998
SPINK14	2.26191	1.39912	3.65674	0.00321168
ZPBP	0.445828	0.286671	0.693347	0.00142083
OLFML3	2.14245	1.4831	3.09491	0.000294787
C11orf73	0.572559	0.359234	0.912565	0.0476892
GALNT11	0.601637	0.407166	0.888992	0.0292575
CD74	0.497174	0.339566	0.727935	0.00139196
NOG	0.646803	0.456301	0.916836	0.0375866
PCDH10	0.630348	0.464024	0.856289	0.0100102
DPEP1	0.551106	0.401546	0.75637	0.00100994
PVRL1	0.572508	0.36078	0.90849	0.0453265
BAMBI	4.00173	1.80062	8.89352	0.00256701
CANX	0.571298	0.375276	0.86971	0.0250167
MFAP3L	0.401429	0.275002	0.585979	2.85427e-05
CILP2	0.463965	0.31608	0.68104	0.00047107
ADAMTS3	0.379011	0.22706	0.63265	0.000937897
PLA2G2C	0.332732	0.200703	0.551616	0.00014533
CENPW	0.615252	0.434661	0.870875	0.0178448
QPCTL	3.19351	2.11692	4.81761	1.09649e-06
CLN5	2.02839	1.12111	3.66993	0.0483821
CACNA2D3	0.411153	0.284987	0.593173	2.65433e-05
NUDC	0.499758	0.35042	0.712739	0.000637661
SMIM9	0.603321	0.419845	0.866977	0.0181961
CCPG1	0.509757	0.355288	0.731385	0.00111901
TMEM132B	1.97963	1.37167	2.85704	0.00115628
NEO1	0.661576	0.473504	0.924349	0.0400354
YWHAG	0.339546	0.220811	0.522129	1.47536e-05
COX6C	0.513742	0.361459	0.73018	0.000934758
UGT2A1	0.394451	0.275726	0.564297	7.11004e-06
SIGLEC11	0.58759	0.381625	0.904713	0.0406063
STIM1	0.486378	0.337663	0.700589	0.000556923
PTK2B	0.490279	0.348519	0.689702	0.000262288
PABPN1	0.578235	0.419248	0.797514	0.00312672
GALNT16	1.68336	1.18397	2.39338	0.0116341
RRM2B	0.474388	0.331885	0.678078	0.000264202
BDP1	0.501885	0.343649	0.732983	0.00150378
ENTPD6	0.321055	0.206053	0.50024	9.81982e-06
MRPL21	0.639333	0.462796	0.88321	0.019092
FAM175B	0.566407	0.374829	0.855904	0.0198278
CLCA2	0.375642	0.232516	0.606867	0.000359169
SCARF2	2.34288	1.53914	3.56634	0.000396518
CHL1	0.57579	0.402509	0.823668	0.00824049
VTI1B	0.41159	0.285305	0.593772	2.67923e-05
COL15A1	4.53321	2.80133	7.33581	5.32962e-08
RQCD1	0.495361	0.349905	0.701283	0.000411258
THBS3	0.700145	0.519183	0.944181	0.048465
GOLM1	2.25734	1.55492	3.27709	0.000139133
PLXNA1	1.50385	1.07252	2.10866	0.0454447
NR1H2	0.482304	0.335374	0.693606	0.00045283
HAVCR1	3.22351	1.97637	5.25761	3.2594e-05
JTB	2.23787	1.48278	3.37749	0.000625165
CRIP2	3.65507	2.08258	6.4149	6.02449e-05
ADRM1	0.570455	0.400325	0.812886	0.00637606
ARHGEF10	0.521249	0.376405	0.721831	0.000470147
KIAA1024	0.427089	0.269605	0.676566	0.00125049
PENK	1.75254	1.23068	2.49569	0.00630192
MAN1A2	0.573325	0.405435	0.810736	0.00566763
SNTB1	0.302656	0.193491	0.473408	3.89747e-06
SYTL4	0.332479	0.208837	0.529324	3.85626e-05
C5orf46	0.405227	0.274931	0.597271	5.09153e-05
ZFYVE27	0.55999	0.399647	0.784665	0.00286167
CSRP3	0.657997	0.479245	0.903421	0.0265454
FAM3B	3.86339	2.55645	5.83847	1.20761e-08
CXCL9	2.06461	1.3002	3.27843	0.0070546
TFF2	2.90219	1.91376	4.40114	1.00462e-05
LGALS9	2.71842	1.70729	4.32837	0.000172606
ATP5O	0.665251	0.472633	0.93637	0.0484315
CTSF	0.448744	0.305456	0.659249	0.000271546
USP25	0.483434	0.339623	0.688141	0.000319966
ITPRIPL1	0.518644	0.366315	0.734318	0.000971307
MANF	0.452324	0.314763	0.650003	0.000136103
PLXDC1	1.40592	1.05902	1.86646	0.0463739
PPT1	0.65333	0.475798	0.897103	0.0236759
TACO1	0.509965	0.356588	0.729311	0.00100809
SIAE	0.449172	0.322853	0.624916	2.6605e-05
CTSO	1.7157	1.11915	2.63023	0.0351409
TREM1	6.49857	3.70455	11.3999	6.57089e-09
CRISP2	0.558926	0.392603	0.795709	0.00442775
FKBP7	0.655644	0.477061	0.901079	0.0256156
MFAP2	1.93512	1.32998	2.81561	0.00221674
CBLN1	0.655622	0.462301	0.929785	0.0452506
WFDC1	2.83639	1.86901	4.30449	1.59112e-05
NMB	3.84652	1.95535	7.56678	0.000499707
ITIH2	0.619276	0.448259	0.855539	0.0114584
FKBP2	0.42259	0.29219	0.611185	4.87259e-05
PDGFD	0.487303	0.349536	0.67937	0.000157903
WFDC13	0.415947	0.285898	0.605153	4.67908e-05
CREG1	0.421929	0.295968	0.601497	2.49556e-05
DLK2	1.84741	1.24371	2.74413	0.00778436
EDIL3	2.17365	1.44587	3.26777	0.000874897
KITLG	0.515331	0.365771	0.726046	0.000726041
PLA2G12B	0.438284	0.30919	0.621279	3.93669e-05
GAA	1.68413	1.20404	2.35565	0.0076953
TTC9B	0.505412	0.325704	0.784274	0.00770373
PCSK1N	2.96879	1.5904	5.54186	0.00246606
TRABD2A	0.55255	0.401651	0.760141	0.00116775
TPSAB1	1.68999	1.19937	2.3813	0.00876287
C4BPA	0.240974	0.157631	0.368382	5.6376e-09
UMOD	1.79441	1.31172	2.45472	0.00112256
LMAN2	1.68054	1.16556	2.42305	0.0159091
NUDT9	0.575051	0.418875	0.789456	0.00242993
APOL1	0.462001	0.321936	0.663005	0.000187912
TMEM38B	0.497954	0.352891	0.702648	0.000399836
PTK7	1.59801	1.17984	2.16439	0.00807979
LST1	0.643375	0.473697	0.873833	0.0142793
PAWR	0.503244	0.351258	0.720993	0.000846071
FCAMR	0.629758	0.455381	0.870907	0.0153783
BIN1	0.606057	0.426603	0.861001	0.0153783
LAMC2	2.65831	1.80745	3.90972	1.20922e-05
SLC30A5	0.340947	0.227417	0.511153	4.33956e-06
B4GALT2	0.515629	0.364933	0.728554	0.000815017
CSMD1	0.621507	0.44719	0.863773	0.0139801
PIANP	8.13278	4.39107	15.0629	3.58912e-09
FAF2	0.383353	0.254514	0.577413	4.64077e-05
MARK3	0.596006	0.411679	0.862866	0.0177798
YBX1	2.1621	1.48342	3.15128	0.000347698
EZR	0.36269	0.248389	0.52959	3.72109e-06
ENAH	0.356617	0.232351	0.547343	3.00115e-05
RPS4X	0.655939	0.478648	0.898898	0.0242212
VASP	0.427873	0.274794	0.666226	0.000809497
HNRNPF	0.464604	0.322142	0.670066	0.00025326
NDE1	0.451033	0.319701	0.636316	5.61342e-05
SYNE2	0.356987	0.244112	0.522053	2.94616e-06
BRSK2	0.605855	0.406468	0.903049	0.0364332
IGDCC4	0.309275	0.208928	0.457818	2.16162e-07
CEL	0.390744	0.274572	0.556067	4.13836e-06
PNPLA2	0.509014	0.338115	0.766294	0.0043347
ARHGAP1	0.427756	0.300667	0.608564	2.95783e-05
ISOC1	0.318942	0.211593	0.480751	1.48772e-06
FHIT	0.396773	0.268299	0.586766	3.97518e-05
VAV3	0.593873	0.426774	0.826397	0.00668214
G3BP2	0.502067	0.347033	0.72636	0.00112369
ALDH1A3	0.400417	0.280694	0.571206	8.74439e-06
DCK	0.241566	0.155626	0.374963	1.91353e-08
SMAD1	0.383235	0.26004	0.564793	1.88778e-05
TIRAP	0.512244	0.365639	0.717633	0.000523513
CTNNB1	0.451024	0.321419	0.632888	4.33913e-05
ACTN1	0.32805	0.212067	0.507465	1.03163e-05
ARHGDIB	0.382913	0.260174	0.563555	1.75269e-05
APEX1	0.628776	0.456379	0.866297	0.0137555
RHOA	0.370601	0.249381	0.550742	1.53616e-05
TPM4	0.503549	0.350685	0.723048	0.000925421
TTC1	0.403221	0.264107	0.615612	0.00017607
NFKB1	0.672357	0.482112	0.937675	0.0482546
CRKL	0.444901	0.310125	0.638247	9.11087e-05
PPIL1	0.437849	0.298714	0.64179	0.000161294
XRCC4	0.601576	0.428668	0.844231	0.01041
RBBP6	0.330182	0.218017	0.500052	3.95281e-06
OAZ1	0.53722	0.386943	0.74586	0.000937897
MYO6	0.619326	0.44993	0.852498	0.0104196
MTAP	0.334993	0.227008	0.494345	1.20836e-06
RRBP1	0.502079	0.360521	0.699219	0.000277563
KRT1	1.80212	1.20243	2.7009	0.0132237
LAG3	1.63619	1.17273	2.28281	0.0117132
TFAM	0.354804	0.230482	0.546184	3.07235e-05
TMEM59L	0.562497	0.379269	0.834244	0.0129211
UBXN4	0.569939	0.406189	0.799702	0.00409606
CSMD2	0.62955	0.45549	0.870125	0.0150747
DLL3	0.397963	0.275146	0.575601	1.61279e-05
DUT	0.477277	0.333528	0.682981	0.000310239
IRF6	0.600355	0.439398	0.820275	0.00477703

## Sheet: Stage B vs HFpEF men
Table S4.	All DEPs found between Stage B vs. HFpEF in men, with corresponding odds ratios (ORs), 95% confidence intervals (CI) and adjusted p-values.
	Stage B vs. HFpEF
Protein symbol	OR	95% CI lower	95% CI upper	Adjusted p-value
GALNT1	0.232511	0.128933	0.419299	0.00387008
NMB	0.175865	0.0861092	0.359178	0.00387008
PCSK1N	0.236075	0.121771	0.457673	0.0269339
